# Supplementary material for: catena-Poly[[[aqua­bis­(4,4′-bipyridine-κN)zinc]-μ-l-tyrosinato-κ3 N,O 1:O 1′] nitrate dihydrate]
Source: Acta Crystallogr Sect E Struct Rep Online. 2011 Jun 11;67(Pt 7):m884–5. doi: 10.1107/S1600536811021088 (PMC3152081; doi:10.1107/S1600536811021088)
Supplement: Supplementary file 2 [file e-67-0m884-Isup2.hkl]

# 
# h,k,l, Fc-squared, Fo-squared, sigma(Fo-squared) and status flag 
# 
data_I
_shelx_title ' Hu04 in P2(1)' 
_shelx_refln_list_code          4 
_shelx_F_calc_maximum      189.08 
_exptl_crystal_F_000       700.00 
_reflns_d_resolution_high  0.8379 
 
loop_ 
 _symmetry_equiv_pos_as_xyz 
 'x, y, z' 
 '-x, y+1/2, -z' 
 
_cell_length_a    12.7371 
_cell_length_b    10.3507 
_cell_length_c    12.9209 
_cell_angle_alpha  90.000 
_cell_angle_beta  117.897 
_cell_angle_gamma  90.000 
 
_shelx_F_squared_multiplier     1.000 
 
loop_ 
 _refln_index_h 
 _refln_index_k 
 _refln_index_l 
 _refln_F_squared_calc 
 _refln_F_squared_meas 
 _refln_F_squared_sigma 
 _refln_observed_status 
   0 -12   0       64.94      103.21     48.42 o 
   1 -12   0      200.80      220.02     77.12 o 
   2 -12   0      110.02      131.64     43.43 o 
   3 -12   0      159.70      188.01     63.30 o 
   1 -11   0       47.63       43.67     34.98 o 
   2 -11   0       53.26       13.53     49.71 o 
   3 -11   0        6.49       -3.33     26.07 o 
   4 -11   0       24.39        8.62     40.59 o 
   5 -11   0       80.04      118.23     52.99 o 
   6 -11   0       20.73       38.67     26.01 o 
   0 -10   0      410.26      526.63     76.64 o 
   1 -10   0      690.05      780.88     65.40 o 
   2 -10   0      777.89      660.18     65.99 o 
   3 -10   0      436.91      484.36     52.91 o 
   4 -10   0      436.94      426.28     81.32 o 
   5 -10   0      123.53      148.33     46.06 o 
   6 -10   0      152.77      252.58     58.99 o 
   7 -10   0      191.52      296.84     61.01 o 
   1  -9   0      126.18      146.29     49.54 o 
   2  -9   0      467.37      472.27     49.62 o 
   3  -9   0       19.94        8.87     24.32 o 
   4  -9   0      116.31       88.89     29.70 o 
   5  -9   0      236.36      205.85     55.91 o 
   6  -9   0      341.39      357.32     72.63 o 
   7  -9   0      289.93      255.69     59.85 o 
   8  -9   0       42.70       41.30     37.10 o 
   9  -9   0      190.15      239.35     60.52 o 
   0  -8   0     1075.58     1053.27     86.15 o 
   1  -8   0      334.82      310.90     39.59 o 
   2  -8   0      972.24      902.42     80.40 o 
   3  -8   0      832.78      826.81     58.23 o 
   4  -8   0      492.93      558.33     49.35 o 
   5  -8   0      314.23      317.86     41.46 o 
   6  -8   0       96.39      105.98     28.95 o 
   7  -8   0      602.60      670.28     56.98 o 
   8  -8   0      142.51      163.41     35.51 o 
   9  -8   0      169.21      213.24     42.07 o 
  10  -8   0       92.90      166.85     57.79 o 
   1  -7   0       98.91      145.55     28.77 o 
   2  -7   0      108.76      118.45     27.08 o 
   3  -7   0        1.55        2.39     14.61 o 
   4  -7   0      240.22      271.33     27.71 o 
   5  -7   0       16.22       16.89     19.65 o 
   6  -7   0       25.13       46.25     24.16 o 
   7  -7   0       45.02       16.28     22.76 o 
   8  -7   0      256.13      308.75     57.43 o 
   9  -7   0       61.59      101.36     31.20 o 
  10  -7   0       67.14       68.30     29.87 o 
  11  -7   0       24.83       44.22     31.82 o 
   0  -6   0     1558.62     1363.00     89.86 o 
   1  -6   0     2095.63     2008.39     80.79 o 
   2  -6   0     1366.67     1306.47     46.98 o 
   3  -6   0     1696.06     1750.22     68.90 o 
   4  -6   0      828.30      786.34     39.32 o 
   5  -6   0      388.48      393.51     31.09 o 
   6  -6   0      943.83      944.82     57.87 o 
   7  -6   0      175.70      242.33     39.55 o 
   8  -6   0      442.71      426.95     47.91 o 
   9  -6   0      125.30      194.26     36.70 o 
  10  -6   0       60.37       88.81     38.67 o 
  11  -6   0      104.60      126.52     36.76 o 
   1  -5   0      345.74      387.86     31.78 o 
   2  -5   0      519.92      592.16     28.33 o 
   3  -5   0      424.36      463.46     29.49 o 
   4  -5   0      606.28      631.30     38.63 o 
   5  -5   0      312.08      333.79     26.86 o 
   6  -5   0      283.24      263.25     26.53 o 
   7  -5   0      183.03      192.15     34.85 o 
   8  -5   0      476.27      456.55     73.77 o 
   9  -5   0      287.95      314.48     42.60 o 
  10  -5   0      183.92      185.01     37.69 o 
  11  -5   0      166.04      163.23     38.95 o 
  12  -5   0       44.48       14.13     43.66 o 
   0  -4   0     6445.58     6437.62    251.53 o 
   1  -4   0      990.38     1057.80     36.87 o 
   2  -4   0     2337.68     2339.62     67.18 o 
   3  -4   0     2877.07     2857.07     75.24 o 
   4  -4   0      361.46      336.24     23.54 o 
   5  -4   0      528.79      531.73     30.63 o 
   6  -4   0      546.59      533.26     32.31 o 
   7  -4   0      925.77      911.76     55.38 o 
   8  -4   0      342.94      331.30     40.47 o 
   9  -4   0       42.46       66.52     24.74 o 
  10  -4   0      317.45      333.95     44.81 o 
  11  -4   0      106.21      121.23     52.31 o 
  12  -4   0       18.75       18.63     42.08 o 
   1  -3   0      164.46      152.48     13.58 o 
   2  -3   0      145.47      147.83     21.33 o 
   3  -3   0      644.91      650.62     41.39 o 
   4  -3   0      151.82      143.47     16.80 o 
   5  -3   0      207.79      217.79     20.49 o 
   6  -3   0       95.04       70.55     18.28 o 
   7  -3   0      286.09      288.94     26.08 o 
   8  -3   0      945.27      851.94     55.40 o 
   9  -3   0      164.02      195.73     48.98 o 
  10  -3   0      413.01      400.68     70.49 o 
  11  -3   0      538.80      669.08     90.24 o 
  12  -3   0      182.45      305.08     72.29 o 
   0  -2   0     5842.76     4479.18    201.46 o 
   1  -2   0     2478.90     2462.63     59.11 o 
   2  -2   0     5713.22     5743.64    125.91 o 
   3  -2   0      649.39      630.52     26.41 o 
   4  -2   0      654.56      674.52     35.80 o 
   5  -2   0     2067.96     2092.30     48.04 o 
   6  -2   0     1208.58     1189.62     33.78 o 
   7  -2   0      420.53      451.03     30.94 o 
   8  -2   0      615.46      593.94     69.29 o 
   9  -2   0      784.82      755.53     84.58 o 
  10  -2   0        0.41       -9.48     28.74 o 
  11  -2   0      392.08      298.79     63.67 o 
  12  -2   0      134.36      164.93     50.25 o 
  13  -2   0       42.34       85.52     35.41 o 
   1  -1   0     1019.82     1072.43     26.97 o 
   2  -1   0      417.46      427.84     17.02 o 
   3  -1   0      885.50      842.21     23.13 o 
   4  -1   0      529.98      550.16     20.05 o 
   5  -1   0     3039.97     3240.19     70.88 o 
   6  -1   0     1085.63     1066.48     38.58 o 
   7  -1   0      486.99      493.59     39.07 o 
   8  -1   0      774.69      798.89     78.29 o 
   9  -1   0      539.90      547.40     70.27 o 
  10  -1   0      245.17      228.26     55.76 o 
  11  -1   0      585.75      548.44     79.26 o 
  12  -1   0      142.63      107.40     44.00 o 
  13  -1   0       58.43       78.62     38.79 o 
   1   0   0     1387.55     1545.16     61.01 o 
   2   0   0     1249.44     1268.15     27.80 o 
   3   0   0    18048.06    18381.50    323.01 o 
   4   0   0    12451.03    12888.62    231.92 o 
   5   0   0    19441.79    21487.88    382.01 o 
   6   0   0       11.18       67.62     14.97 o 
   7   0   0     1682.70     1655.61     91.83 o 
   8   0   0      107.52      106.33     21.09 o 
   9   0   0      609.26      644.17     50.04 o 
  10   0   0      396.68      409.64     68.32 o 
  11   0   0      222.31      273.72     61.01 o 
  12   0   0       18.47      -21.92     32.19 o 
  13   0   0        0.31       71.35     38.60 o 
   1   1   0     1037.50     1035.69     43.17 o 
   2   1   0      456.45      465.70     21.40 o 
   3   1   0      958.36      929.75     36.51 o 
   4   1   0      564.73      521.72     31.27 o 
   5   1   0     3200.70     3425.81    104.22 o 
   6   1   0     1149.30     1127.10     35.70 o 
   7   1   0      537.27      564.30     28.19 o 
   8   1   0      869.24      761.65     53.77 o 
   9   1   0      568.09      581.57     42.72 o 
  10   1   0      213.88      255.35     56.17 o 
  11   1   0      628.69      544.58     79.60 o 
  12   1   0      165.45      208.70     55.76 o 
  13   1   0       57.84       77.54     45.23 o 
   0   2   0     6282.87     6212.47    201.84 o 
   1   2   0     2633.30     2551.02     56.98 o 
   2   2   0     5870.44     5671.68    152.51 o 
   3   2   0      721.05      653.11     46.62 o 
   4   2   0      678.35      629.93     34.16 o 
   5   2   0     1970.60     2006.70     74.42 o 
   6   2   0     1110.63     1058.81     52.80 o 
   7   2   0      433.69      416.37     35.93 o 
   8   2   0      560.14      537.69     31.04 o 
   9   2   0      721.10      771.74     55.48 o 
  10   2   0        5.34       -8.28     16.63 o 
  11   2   0      393.73      391.57     69.22 o 
  12   2   0      129.20      152.64     55.65 o 
  13   2   0       46.51       79.26     38.30 o 
   1   3   0      159.96      174.86     23.09 o 
   2   3   0      140.62      141.59     13.06 o 
   3   3   0      604.68      642.21     41.35 o 
   4   3   0      177.62      188.79     21.55 o 
   5   3   0      190.22      198.45     30.20 o 
   6   3   0       95.94      117.52     22.97 o 
   7   3   0      280.05      261.61     39.33 o 
   8   3   0      873.70      852.91     55.65 o 
   9   3   0      206.37      202.44     59.30 o 
  10   3   0      408.86      432.04     32.54 o 
  11   3   0      518.73      653.04     83.49 o 
  12   3   0      174.73      228.00     62.02 o 
   0   4   0     6106.39     6107.13    245.39 o 
   1   4   0     1270.13     1269.25     34.66 o 
   2   4   0     2800.26     2785.29     91.24 o 
   3   4   0     2785.27     2764.58     69.11 o 
   4   4   0      370.18      309.83     25.85 o 
   5   4   0      622.43      593.60     38.08 o 
   6   4   0      684.71      724.97     74.33 o 
   7   4   0      999.46      975.23     56.94 o 
   8   4   0      346.76      414.67     47.05 o 
   9   4   0       67.46       71.23     28.49 o 
  10   4   0      321.94      333.09     59.88 o 
  11   4   0      137.77      110.45     27.51 o 
  12   4   0       30.59       89.53     46.32 o 
   1   5   0      342.64      326.18     17.14 o 
   2   5   0      488.87      503.06     22.71 o 
   3   5   0      381.31      403.27     21.78 o 
   4   5   0      663.18      663.50     37.66 o 
   5   5   0      278.04      265.82     34.33 o 
   6   5   0      256.87      297.92     44.73 o 
   7   5   0      145.24      106.92     28.21 o 
   8   5   0      440.54      438.21     48.08 o 
   9   5   0      343.44      342.86     64.19 o 
  10   5   0      181.54      237.55     63.22 o 
  11   5   0      150.09      113.10     55.73 o 
  12   5   0       39.32       42.68     48.42 o 
   0   6   0     1615.77     1495.73     89.12 o 
   1   6   0     2044.66     2018.82     55.81 o 
   2   6   0     1384.72     1350.87     59.08 o 
   3   6   0     1633.91     1703.92     69.05 o 
   4   6   0      782.10      738.93     73.94 o 
   5   6   0      351.57      357.40     62.10 o 
   6   6   0      943.30      877.25     90.09 o 
   7   6   0      182.07      150.99     51.38 o 
   8   6   0      371.46      330.94     67.75 o 
   9   6   0      127.44      236.54     65.39 o 
  10   6   0       40.26       78.43     51.64 o 
  11   6   0       97.23      120.89     56.47 o 
   1   7   0       93.48      113.10     25.75 o 
   2   7   0      109.32       91.64     25.24 o 
   3   7   0        4.59        6.48     32.79 o 
   4   7   0      233.17      201.80     48.83 o 
   5   7   0       17.66       35.34     35.04 o 
   6   7   0       43.59       54.30     41.48 o 
   7   7   0       34.96       90.91     45.61 o 
   8   7   0      236.04      212.82     64.57 o 
   9   7   0       76.67      106.50     56.96 o 
  10   7   0       73.76      159.98     64.12 o 
   0   8   0      868.61      893.03     81.40 o 
   1   8   0      235.30      249.19     35.17 o 
   2   8   0      907.13      872.97     55.52 o 
   3   8   0      673.43      695.87     83.01 o 
   4   8   0      425.19      444.15     72.33 o 
   5   8   0      248.12      268.40     62.13 o 
   6   8   0       60.19       43.10     40.77 o 
   7   8   0      576.52      621.30     91.36 o 
   8   8   0      112.10       58.61     50.55 o 
   9   8   0      166.66      197.64     67.27 o 
  10   8   0       78.10       71.20     58.39 o 
   1   9   0      119.64       87.66     29.47 o 
   2   9   0      450.06      506.32     73.19 o 
   3   9   0       27.08       -6.15     33.65 o 
   4   9   0      108.29      117.45     48.57 o 
   5   9   0      215.85      239.01     59.77 o 
   6   9   0      298.67      453.52     82.56 o 
   7   9   0      274.86      368.60     74.76 o 
   8   9   0       31.42       90.28     53.66 o 
   9   9   0      180.18       84.36     61.23 o 
   0  10   0      351.02      429.65     69.78 o 
   1  10   0      723.55      682.98     85.33 o 
   2  10   0      820.16      737.32     90.95 o 
   3  10   0      399.39      315.20     69.93 o 
   4  10   0      431.58      368.45     76.52 o 
   5  10   0      124.67      129.51     53.89 o 
   6  10   0      179.86      176.73     57.56 o 
   7  10   0      188.60      216.42     65.66 o 
   1  11   0       45.67       52.69     45.98 o 
   2  11   0       56.89       47.44     47.33 o 
   3  11   0        7.95        7.94     44.00 o 
   4  11   0       25.88      -36.31     34.18 o 
   5  11   0       74.48      123.59     56.02 o 
   2  12   0      100.79       81.81     52.24 o 
  -3 -12   1      155.95      193.75     62.25 o 
  -2 -12   1       55.24       44.15     32.22 o 
  -1 -12   1       97.56       88.05     34.27 o 
   0 -12   1       51.11       39.24     29.90 o 
   1 -12   1       93.44      137.29     40.82 o 
   2 -12   1      234.73      230.47     47.38 o 
  -6 -11   1       28.07       52.84     33.73 o 
  -5 -11   1      108.92      118.46     56.32 o 
  -4 -11   1       17.52       25.48     41.45 o 
  -3 -11   1      406.13      434.93     55.79 o 
  -2 -11   1       64.86      102.58     38.26 o 
  -1 -11   1       29.95       45.94     29.99 o 
   0 -11   1       36.66       45.00     32.25 o 
   1 -11   1       13.98       28.92     25.99 o 
   2 -11   1      155.61      132.09     37.99 o 
   3 -11   1       14.00      -26.85     23.07 o 
   4 -11   1        0.21       10.94     44.33 o 
   5 -11   1        4.95      -27.96     34.33 o 
  -8 -10   1       78.20      175.46     46.47 o 
  -7 -10   1      190.84      210.27     49.24 o 
  -6 -10   1       79.59      157.69     46.66 o 
  -5 -10   1      141.26      207.35     53.36 o 
  -4 -10   1      311.42      237.63     63.52 o 
  -3 -10   1      691.80      762.61     62.98 o 
  -2 -10   1      530.69      576.10     56.66 o 
  -1 -10   1      330.57      282.81     44.90 o 
   0 -10   1      386.00      377.84     49.63 o 
   1 -10   1      402.85      457.07     52.29 o 
   2 -10   1     1329.45     1296.75     76.48 o 
   3 -10   1      304.01      306.55     46.10 o 
   4 -10   1      144.42      136.26     34.67 o 
   5 -10   1      265.92      370.06     77.09 o 
   6 -10   1      159.75      212.89     55.05 o 
   7 -10   1      203.76      244.52     57.34 o 
  -9  -9   1      271.27      354.21     70.45 o 
  -8  -9   1      259.60      262.55     64.68 o 
  -7  -9   1      266.81      225.00     62.88 o 
  -6  -9   1       77.63      222.86     54.79 o 
  -5  -9   1      265.41      220.13     59.40 o 
  -4  -9   1      123.30      117.34     31.19 o 
  -3  -9   1       48.08       42.04     23.56 o 
  -2  -9   1       82.84       73.98     36.41 o 
  -1  -9   1       92.16       75.09     30.09 o 
   0  -9   1       51.20       25.60     29.81 o 
   1  -9   1       53.80       48.19     25.78 o 
   2  -9   1       66.71       77.48     29.16 o 
   3  -9   1       26.64       33.04     22.96 o 
   4  -9   1      180.70      204.82     43.25 o 
   5  -9   1       23.17      -30.20     25.18 o 
   6  -9   1       70.81      133.60     42.72 o 
   7  -9   1      190.88      183.36     54.98 o 
   8  -9   1       22.11       76.34     39.39 o 
 -10  -8   1        8.16       -7.25     52.61 o 
  -9  -8   1       59.96       22.42     26.61 o 
  -8  -8   1       41.18       94.13     28.93 o 
  -7  -8   1      170.00      162.23     52.28 o 
  -6  -8   1      285.48      267.65     56.66 o 
  -5  -8   1       80.32       76.11     39.12 o 
  -4  -8   1      375.64      332.76     40.17 o 
  -3  -8   1      497.65      483.19     57.37 o 
  -2  -8   1      514.51      515.40     46.51 o 
  -1  -8   1       50.80       72.62     24.94 o 
   0  -8   1      567.73      603.46     51.47 o 
   1  -8   1      303.92      290.88     38.33 o 
   2  -8   1      270.03      267.53     39.82 o 
   3  -8   1      742.07      720.49     56.14 o 
   4  -8   1      327.47      330.99     32.33 o 
   5  -8   1      451.32      498.34     38.26 o 
   6  -8   1      145.23      234.03     38.54 o 
   7  -8   1      453.00      505.75     54.02 o 
   8  -8   1      352.91      342.16     47.78 o 
   9  -8   1      192.34      162.93     47.35 o 
 -11  -7   1      111.58      126.18     35.24 o 
 -10  -7   1      119.97      154.29     37.70 o 
  -9  -7   1      387.96      430.99     50.80 o 
  -8  -7   1      144.18      116.74     28.17 o 
  -7  -7   1      383.33      467.73     46.67 o 
  -6  -7   1      353.68      275.28     41.97 o 
  -5  -7   1      318.97      294.81     28.31 o 
  -4  -7   1      301.87      299.94     27.25 o 
  -3  -7   1      209.08      252.13     33.88 o 
  -2  -7   1      138.03      187.52     31.60 o 
  -1  -7   1      413.01      352.95     38.84 o 
   0  -7   1      367.81      392.01     40.09 o 
   1  -7   1       38.52       34.80     22.83 o 
   2  -7   1      195.72      194.02     32.93 o 
   3  -7   1       87.73      107.23     21.21 o 
   4  -7   1      160.77      203.89     26.31 o 
   5  -7   1       25.79       22.69     16.74 o 
   6  -7   1       57.23       48.84     25.07 o 
   7  -7   1      107.25      113.25     30.06 o 
   8  -7   1       17.68       28.51     24.62 o 
   9  -7   1        4.68       15.08     31.89 o 
  10  -7   1       30.40       46.30     30.10 o 
 -12  -6   1       22.19       -0.75     37.74 o 
 -11  -6   1       58.74       32.62     26.96 o 
 -10  -6   1      206.75      164.67     35.07 o 
  -9  -6   1      131.36       94.44     31.44 o 
  -8  -6   1      309.91      255.17     38.70 o 
  -7  -6   1       43.01       12.37     20.54 o 
  -6  -6   1      990.40      868.53     54.47 o 
  -5  -6   1      787.87      782.60     38.99 o 
  -4  -6   1     1061.37     1067.42     50.80 o 
  -3  -6   1      823.48      762.42     35.37 o 
  -2  -6   1      307.74      281.86     21.91 o 
  -1  -6   1     3312.41     3397.40    114.07 o 
   0  -6   1     1101.66     1040.00     53.57 o 
   1  -6   1      418.62      459.12     58.12 o 
   2  -6   1     1538.65     1573.87     53.67 o 
   3  -6   1     1281.59     1236.73     48.64 o 
   4  -6   1      186.11      179.19     23.79 o 
   5  -6   1      288.13      315.57     29.60 o 
   6  -6   1      481.33      515.11     36.82 o 
   7  -6   1      629.39      719.01     56.62 o 
   8  -6   1       67.36       63.94     25.47 o 
   9  -6   1       33.93       40.61     27.87 o 
  10  -6   1      116.11      126.43     35.94 o 
  11  -6   1       11.38       51.23     47.63 o 
 -12  -5   1      184.14      210.31     64.87 o 
 -11  -5   1      217.61      211.59     38.81 o 
 -10  -5   1      182.75      166.86     36.61 o 
  -9  -5   1      483.54      533.70     49.22 o 
  -8  -5   1      571.33      664.39     52.49 o 
  -7  -5   1      227.30      282.98     57.36 o 
  -6  -5   1      535.18      541.68     32.33 o 
  -5  -5   1     1546.17     1494.21     51.89 o 
  -4  -5   1      976.90      950.08     38.88 o 
  -3  -5   1      776.85      793.85     33.36 o 
  -2  -5   1      845.84      846.27     32.05 o 
  -1  -5   1     1680.42     1652.12     67.98 o 
   0  -5   1      156.14      173.15     24.44 o 
   1  -5   1      484.95      520.06     37.04 o 
   2  -5   1      428.97      421.31     26.54 o 
   3  -5   1      568.68      613.24     39.55 o 
   4  -5   1      878.77      866.39     48.62 o 
   5  -5   1       99.55      114.10     20.70 o 
   6  -5   1      152.02      152.06     24.08 o 
   7  -5   1      993.77      986.40     62.25 o 
   8  -5   1      206.12      234.92     37.09 o 
   9  -5   1      227.60      259.31     45.23 o 
  10  -5   1       47.04       86.90     48.08 o 
  11  -5   1       25.07       70.34     45.49 o 
 -13  -4   1        8.64       13.64     45.01 o 
 -12  -4   1       54.77       32.83     45.57 o 
 -11  -4   1       22.35        5.21     40.25 o 
 -10  -4   1      295.01      294.06     39.93 o 
  -9  -4   1      466.29      473.84     45.47 o 
  -8  -4   1      402.23      337.75     40.02 o 
  -7  -4   1      964.88      886.04     54.81 o 
  -6  -4   1      950.74      876.32     37.58 o 
  -5  -4   1      837.99      781.96     43.08 o 
  -4  -4   1     1828.19     1887.77     59.58 o 
  -3  -4   1     2013.08     2068.44     58.03 o 
  -2  -4   1     2611.59     2556.34     65.34 o 
  -1  -4   1     3317.52     3271.63     77.65 o 
   0  -4   1      784.56      808.44     39.22 o 
   1  -4   1     4107.73     4051.98     98.95 o 
   2  -4   1     2753.21     2718.93     69.24 o 
   3  -4   1     2688.15     2650.26     74.78 o 
   4  -4   1      919.31      929.38     38.75 o 
   5  -4   1      806.28      767.85     38.33 o 
   6  -4   1     1944.85     1895.38     65.29 o 
   7  -4   1      441.46      489.00     48.35 o 
   8  -4   1      770.69      820.44     59.84 o 
   9  -4   1       27.77       34.51     39.09 o 
  10  -4   1      435.36      523.60     81.85 o 
  11  -4   1      132.48      175.91     59.59 o 
  12  -4   1       12.35       49.17     42.27 o 
 -13  -3   1      151.78      153.42     62.21 o 
 -12  -3   1      212.09      182.80     59.25 o 
 -11  -3   1     1005.24     1018.53    106.65 o 
 -10  -3   1     1033.42     1069.09     64.74 o 
  -9  -3   1      152.45      165.23     32.36 o 
  -8  -3   1      687.57      650.74     48.11 o 
  -7  -3   1      879.88      907.27     38.00 o 
  -6  -3   1      611.34      577.44     28.46 o 
  -5  -3   1     1313.05     1304.46     43.00 o 
  -4  -3   1      473.58      501.48     24.50 o 
  -3  -3   1     2014.53     2023.51     55.19 o 
  -2  -3   1      780.40      773.39     27.88 o 
  -1  -3   1     1896.98     1884.36     48.26 o 
   0  -3   1     3542.40     3579.06    110.25 o 
   1  -3   1      520.03      510.92     24.02 o 
   2  -3   1      219.56      238.24     26.52 o 
   3  -3   1      346.75      386.37     23.86 o 
   4  -3   1      117.94      119.66     18.13 o 
   5  -3   1      989.60      932.99     39.23 o 
   6  -3   1      243.92      274.28     26.49 o 
   7  -3   1      363.13      354.63     31.32 o 
   8  -3   1      147.68      191.80     49.92 o 
   9  -3   1      118.24      132.02     48.87 o 
  10  -3   1       80.73       92.23     44.18 o 
  11  -3   1      109.44       95.45     47.97 o 
  12  -3   1      104.57      109.01     57.94 o 
 -13  -2   1       13.38       38.22     30.32 o 
 -12  -2   1        0.19      -12.78     30.05 o 
 -11  -2   1      153.28      123.52     51.68 o 
 -10  -2   1      280.47      221.21     56.29 o 
  -9  -2   1      424.89      459.74     68.35 o 
  -8  -2   1      937.66      846.70     52.94 o 
  -7  -2   1      278.66      297.27     17.91 o 
  -6  -2   1     1994.63     1976.66     58.59 o 
  -5  -2   1     3238.25     3316.64     81.10 o 
  -4  -2   1      829.29      774.73     27.55 o 
  -3  -2   1     1995.03     2044.88     52.29 o 
  -2  -2   1     3093.00     3216.87     75.60 o 
  -1  -2   1    17253.75    18378.66    378.82 o 
   0  -2   1    10754.45    10935.43    277.75 o 
   1  -2   1      608.84      627.51     25.54 o 
   2  -2   1      562.55      523.26     24.87 o 
   3  -2   1     2796.10     2853.79     75.36 o 
   4  -2   1     6285.37     6530.02    151.32 o 
   5  -2   1      837.90      821.20     26.62 o 
   6  -2   1     1993.13     1952.67     78.18 o 
   7  -2   1     1710.45     1570.08     72.55 o 
   8  -2   1      702.20      614.09     49.75 o 
   9  -2   1     1178.25     1284.94    103.13 o 
  10  -2   1      876.64     1091.49     96.87 o 
  11  -2   1       79.19      135.62     43.85 o 
  12  -2   1      177.85      191.16     49.32 o 
 -13  -1   1      110.42      149.90     46.58 o 
 -12  -1   1      195.55      198.58     58.65 o 
 -11  -1   1      468.78      427.18     73.53 o 
 -10  -1   1      467.09      461.39     72.25 o 
  -9  -1   1      228.58      203.86     51.64 o 
  -8  -1   1     1628.00     1688.05     59.55 o 
  -7  -1   1      980.26      959.82     32.33 o 
  -6  -1   1      614.31      575.51     27.50 o 
  -5  -1   1     3854.98     4058.68     97.72 o 
  -4  -1   1     2397.90     2347.07     58.86 o 
  -3  -1   1     2174.88     2232.87     61.57 o 
  -2  -1   1     1283.55     1319.19     41.76 o 
  -1  -1   1      623.00      598.95     16.21 o 
   0  -1   1      159.26      140.20     11.08 o 
   1  -1   1     1430.44     1439.04     37.11 o 
   2  -1   1      256.30      252.07     16.34 o 
   3  -1   1     1176.59     1117.62     29.50 o 
   4  -1   1     1918.06     2002.03     53.69 o 
   5  -1   1      222.63      204.95     18.17 o 
   6  -1   1       18.59        6.98     14.11 o 
   7  -1   1      611.29      516.49     74.14 o 
   8  -1   1      320.01      366.51     39.48 o 
   9  -1   1       45.39       24.32     31.40 o 
  10  -1   1      448.42      378.61     65.84 o 
  11  -1   1       62.47       25.11     34.89 o 
  12  -1   1       70.57      136.86     43.36 o 
 -13   0   1        0.05       29.19     37.29 o 
 -12   0   1       55.59       73.30     43.66 o 
 -11   0   1       19.66       29.34     36.65 o 
 -10   0   1        2.42      -30.17     30.54 o 
  -9   0   1      364.45      390.80     38.32 o 
  -8   0   1      396.53      415.01     29.18 o 
  -7   0   1      275.36      263.97     18.26 o 
  -6   0   1     2963.02     3090.75     67.45 o 
  -5   0   1     4044.13     4141.56     95.25 o 
  -4   0   1     4447.62     4433.08    123.30 o 
  -3   0   1     7559.77     7680.58    198.93 o 
  -2   0   1     7814.14     7712.97    278.25 o 
   0   0   1     6467.57     6257.37    228.18 o 
   1   0   1    10034.62    10681.93    221.26 o 
   2   0   1     1660.32     1599.86     42.12 o 
   3   0   1      886.75      854.13     30.26 o 
   4   0   1      729.18      650.06     27.82 o 
   5   0   1     2810.45     2668.32     71.96 o 
   6   0   1     2406.89     2501.63     71.99 o 
   7   0   1      238.90      217.42     23.96 o 
   8   0   1       98.44      124.32     29.29 o 
   9   0   1      306.58      323.27     40.69 o 
  10   0   1      233.51      286.38     58.84 o 
  11   0   1       82.84      135.13     46.13 o 
  12   0   1       50.74       88.18     43.66 o 
 -13   1   1      103.42      148.59     57.07 o 
 -12   1   1      208.49      242.95     62.88 o 
 -11   1   1      517.01      534.73     76.86 o 
 -10   1   1      455.05      490.31     57.62 o 
  -9   1   1      305.02      316.12     27.53 o 
  -8   1   1     1719.25     1700.44     49.85 o 
  -7   1   1     1018.00     1003.78     51.47 o 
  -6   1   1      694.29      653.94     38.04 o 
  -5   1   1     4055.21     4227.97    123.97 o 
  -4   1   1     2564.11     2436.32    108.94 o 
  -2   1   1     1278.35     1291.05     58.16 o 
  -1   1   1      527.40      482.08     27.32 o 
   0   1   1      195.88      164.36     16.30 o 
   1   1   1     1342.90     1387.68     43.45 o 
   2   1   1      223.98      237.60     27.17 o 
   3   1   1     1143.68     1073.44     43.43 o 
   4   1   1     1907.88     1937.12     48.15 o 
   5   1   1      228.57      240.33     22.30 o 
   6   1   1       15.79       27.14     13.19 o 
   7   1   1      630.99      625.64     30.30 o 
   8   1   1      362.45      350.91     30.91 o 
   9   1   1       33.61       43.64     27.39 o 
  10   1   1      461.41      405.07     67.42 o 
  11   1   1       62.89       67.87     37.40 o 
  12   1   1       72.83       57.37     40.96 o 
 -13   2   1       14.83       19.15     39.42 o 
 -12   2   1        0.94      -21.06     26.87 o 
 -11   2   1      142.28      110.66     44.60 o 
 -10   2   1      288.46      311.01     83.74 o 
  -9   2   1      363.89      372.95     46.82 o 
  -8   2   1      939.98      997.87     66.37 o 
  -7   2   1      304.09      293.89     32.26 o 
  -6   2   1     2174.69     2158.42     77.68 o 
  -5   2   1     3096.49     3141.96    102.93 o 
  -4   2   1      746.09      715.71     36.49 o 
  -3   2   1     2110.05     2049.62     66.48 o 
  -2   2   1     3611.54     3560.71    129.06 o 
  -1   2   1    18063.62    18727.43    659.00 o 
   0   2   1     9938.84    10267.85    391.31 o 
   1   2   1      887.49      877.54     28.63 o 
   2   2   1      804.12      766.89     49.13 o 
   3   2   1     3046.33     3088.64     91.04 o 
   4   2   1     6385.07     6615.81    255.47 o 
   5   2   1      832.91      811.99     59.38 o 
   6   2   1     2055.87     2127.03     79.77 o 
   7   2   1     1701.55     1735.99     52.89 o 
   8   2   1      849.99      830.01     37.55 o 
   9   2   1     1201.93     1189.99     47.08 o 
  10   2   1      879.21      882.83     90.13 o 
  11   2   1      104.41      139.89     48.64 o 
  12   2   1      196.63      222.79     58.54 o 
 -13   3   1      142.42      197.19     59.40 o 
 -12   3   1      208.25      221.10     57.60 o 
 -11   3   1      953.28     1021.07     91.96 o 
 -10   3   1      992.38      983.58    137.53 o 
  -9   3   1      216.88      201.68     36.29 o 
  -8   3   1      675.21      718.70     83.66 o 
  -7   3   1      851.70      808.39     50.62 o 
  -6   3   1      543.36      549.10     88.78 o 
  -5   3   1     1354.30     1304.91     56.03 o 
  -4   3   1      594.78      624.74     68.86 o 
  -3   3   1     2093.43     2081.77     71.41 o 
  -2   3   1      747.13      774.36     27.09 o 
  -1   3   1     1729.39     1854.97     62.69 o 
   0   3   1     3764.51     3897.90    108.96 o 
   1   3   1      564.40      574.93     30.04 o 
   2   3   1      249.23      246.87     13.64 o 
   3   3   1      353.67      361.12     25.48 o 
   4   3   1      116.90      112.16     19.48 o 
   5   3   1      976.14      958.22     48.17 o 
   6   3   1      245.08      227.35     30.00 o 
   7   3   1      333.55      293.53     35.64 o 
   8   3   1      146.64      178.92     23.87 o 
   9   3   1      121.16      144.89     23.45 o 
  10   3   1       78.93       64.91     20.38 o 
  11   3   1      108.75       61.31     41.63 o 
  12   3   1      103.29      137.20     48.04 o 
 -13   4   1        8.88       25.71     34.59 o 
 -12   4   1       51.63       90.25     31.22 o 
 -11   4   1       27.46        0.35     24.90 o 
 -10   4   1      322.69      309.51     42.57 o 
  -9   4   1      406.37      338.21     43.11 o 
  -8   4   1      427.08      462.15     43.78 o 
  -7   4   1     1029.37     1107.91     58.60 o 
  -6   4   1      976.62      972.05     51.53 o 
  -5   4   1      823.78      762.81     42.43 o 
  -4   4   1     1665.49     1707.62    108.45 o 
  -3   4   1     2054.50     2051.68     55.59 o 
  -2   4   1     2508.85     2444.34     63.81 o 
  -1   4   1     3053.98     3022.24     98.39 o 
   0   4   1      644.83      607.11     34.79 o 
   1   4   1     4071.46     4085.54    119.80 o 
   2   4   1     2350.65     2311.12     60.42 o 
   3   4   1     2705.17     2734.49     66.82 o 
   4   4   1      913.99      898.02     50.80 o 
   5   4   1      802.69      758.17     44.27 o 
   6   4   1     2022.41     2020.39     80.43 o 
   7   4   1      405.57      424.12     41.30 o 
   8   4   1      838.44      776.21     54.80 o 
   9   4   1       47.55       25.53     24.66 o 
  10   4   1      447.33      494.40     55.07 o 
  11   4   1      146.04      159.05     43.24 o 
 -12   5   1      181.12      123.74     58.50 o 
 -11   5   1      196.85      217.99     61.42 o 
 -10   5   1      180.42      155.30     50.74 o 
  -9   5   1      455.27      449.29     47.22 o 
  -8   5   1      570.96      614.84     50.18 o 
  -7   5   1      163.81      209.59     32.60 o 
  -6   5   1      564.34      583.68     42.98 o 
  -5   5   1     1510.12     1506.20     80.87 o 
  -4   5   1      991.73     1002.19     46.87 o 
  -3   5   1      865.53      845.07     42.09 o 
  -2   5   1      767.49      766.12     30.42 o 
  -1   5   1     1759.27     1797.90     66.98 o 
   0   5   1      202.23      213.26     23.75 o 
   1   5   1      478.42      503.41     32.44 o 
   2   5   1      466.03      436.05     29.77 o 
   3   5   1      589.57      611.59     25.20 o 
   4   5   1      879.06      846.77     43.47 o 
   5   5   1      100.04      124.75     24.13 o 
   6   5   1      149.23      128.38     31.27 o 
   7   5   1      973.37      937.25     90.39 o 
   8   5   1      186.73      134.98     47.44 o 
   9   5   1      263.80      377.00     68.28 o 
  10   5   1       45.79       67.87     51.64 o 
  11   5   1       15.27       13.55     30.55 o 
 -12   6   1       26.70        0.97     46.21 o 
 -11   6   1       51.34       50.22     43.36 o 
 -10   6   1      178.78      175.16     58.80 o 
  -9   6   1      135.48      160.77     55.50 o 
  -8   6   1      284.49      245.16     59.10 o 
  -7   6   1       74.41       12.03     35.45 o 
  -6   6   1      932.75      959.73     89.79 o 
  -5   6   1      715.20      700.03     75.14 o 
  -4   6   1     1038.66     1010.83     52.95 o 
  -3   6   1      753.14      742.51     32.67 o 
  -2   6   1      414.70      429.37     23.27 o 
  -1   6   1     3198.88     3152.76    108.77 o 
   0   6   1      980.20      910.47     69.05 o 
   1   6   1      547.75      525.10     35.66 o 
   2   6   1     1454.08     1445.72     78.96 o 
   3   6   1     1251.25     1162.47     89.38 o 
   4   6   1      134.20      123.55     43.40 o 
   5   6   1      278.39      253.52     55.50 o 
   6   6   1      543.11      638.12     79.71 o 
   7   6   1      515.13      600.83     80.87 o 
   8   6   1       82.97      123.48     52.54 o 
   9   6   1       12.87       -9.63     40.25 o 
  10   6   1       83.35       75.40     51.49 o 
  11   6   1       20.95       65.68     39.99 o 
 -11   7   1       85.97       97.66     57.60 o 
 -10   7   1      132.98      140.57     60.33 o 
  -9   7   1      431.97      384.60     78.14 o 
  -8   7   1      114.58       78.29     48.83 o 
  -7   7   1      288.39      247.33     63.03 o 
  -6   7   1      417.95      444.49     69.44 o 
  -5   7   1      398.68      302.61     59.36 o 
  -4   7   1      322.39      303.47     55.73 o 
  -3   7   1      207.07      226.95     32.86 o 
  -2   7   1       94.96       82.72     24.83 o 
  -1   7   1      462.59      423.67     38.03 o 
   0   7   1      384.11      358.28     58.72 o 
   1   7   1       53.53       45.21     24.56 o 
   2   7   1      177.49      205.71     29.86 o 
   3   7   1       79.83       61.98     39.09 o 
   4   7   1      158.09      201.39     52.31 o 
   5   7   1       27.32      -22.82     35.49 o 
   6   7   1       50.20       52.95     47.44 o 
   7   7   1      122.24       55.24     48.04 o 
   8   7   1       19.25       17.95     46.02 o 
   9   7   1        8.30      -34.81     43.43 o 
  10   7   1       21.94       25.07     46.69 o 
 -10   8   1       10.56       43.32     52.09 o 
  -9   8   1       48.83       80.91     50.67 o 
  -8   8   1       35.46       25.48     45.72 o 
  -7   8   1      169.09      121.94     48.68 o 
  -6   8   1      255.04      260.26     61.53 o 
  -5   8   1       55.16       52.05     42.42 o 
  -4   8   1      343.22      298.00     60.56 o 
  -3   8   1      423.73      367.10     61.01 o 
  -2   8   1      449.73      443.13     43.63 o 
  -1   8   1       33.43       68.15     24.96 o 
   0   8   1      520.65      526.17     45.65 o 
   1   8   1      259.50      251.14     38.82 o 
   2   8   1      197.58      229.65     54.90 o 
   3   8   1      700.93      646.37     82.71 o 
   4   8   1      334.06      371.68     69.40 o 
   5   8   1      479.96      572.17     82.71 o 
   6   8   1      135.03      129.66     56.66 o 
   7   8   1      437.36      548.44     93.39 o 
   8   8   1      367.00      332.51     79.26 o 
   9   8   1      193.53      121.79     63.74 o 
  -9   9   1      251.87      195.13     74.39 o 
  -8   9   1      228.55      273.57     74.99 o 
  -7   9   1      263.83      221.78     63.26 o 
  -6   9   1       63.46      116.81     47.18 o 
  -5   9   1      264.51      209.22     54.56 o 
  -4   9   1      117.94      105.57     46.69 o 
  -3   9   1       39.18       40.02     37.70 o 
  -2   9   1       78.83      126.08     31.82 o 
  -1   9   1      107.65      125.86     39.48 o 
   0   9   1       70.87       95.73     29.52 o 
   1   9   1       66.55       -1.91     34.10 o 
   2   9   1       75.22       73.00     44.22 o 
   3   9   1       30.59       87.47     44.07 o 
   4   9   1      183.65      239.39     63.00 o 
   5   9   1       23.53      -15.66     35.26 o 
   6   9   1       65.28       16.41     41.90 o 
   7   9   1      177.52      213.27     76.04 o 
   8   9   1       19.06       31.70     57.94 o 
  -8  10   1       85.08       35.26     40.25 o 
  -7  10   1      189.49      221.29     62.13 o 
  -6  10   1      101.62      140.42     57.22 o 
  -5  10   1      143.87      111.23     57.07 o 
  -4  10   1      334.56      358.04     72.48 o 
  -3  10   1      672.74      592.63     82.71 o 
  -2  10   1      544.16      426.80     71.05 o 
  -1  10   1      318.21      331.13     43.39 o 
   0  10   1      349.91      376.77     45.95 o 
   1  10   1      476.49      551.82     79.67 o 
   2  10   1     1236.57     1106.03    113.59 o 
   3  10   1      285.24      207.27     62.43 o 
   4  10   1      145.47      100.92     54.38 o 
   5  10   1      260.59      363.92     81.55 o 
   6  10   1      178.04      327.64     75.44 o 
   7  10   1      178.67      178.57     58.61 o 
  -6  11   1       37.74      118.42     53.29 o 
  -5  11   1      109.58       54.11     41.82 o 
  -4  11   1       18.80      -12.48     40.29 o 
  -3  11   1      404.35      312.20     73.60 o 
  -2  11   1       67.30       68.24     48.79 o 
  -1  11   1       27.97       42.95     40.14 o 
   0  11   1       34.93       19.94     42.50 o 
   1  11   1        8.98      -48.60     33.28 o 
   2  11   1      158.03      198.09     65.69 o 
   3  11   1       11.87       35.45     44.63 o 
   4  11   1        0.17      -47.84     31.89 o 
   5  11   1        5.03        0.75     40.77 o 
  -3  12   1      160.97       43.55     50.44 o 
  -2  12   1       45.02       78.55     52.05 o 
   1  12   1       89.87       80.20     54.53 o 
   2  12   1      232.70      260.83     72.36 o 
  -3 -12   2       66.26       42.83     42.83 o 
  -2 -12   2       25.57       50.17     34.20 o 
  -1 -12   2       43.82       67.39     33.09 o 
   0 -12   2       24.33       14.35     24.91 o 
   1 -12   2      109.67      200.05     45.09 o 
  -6 -11   2       77.85      170.85     47.18 o 
  -5 -11   2      255.43      339.45     73.64 o 
  -4 -11   2      108.09       75.81     48.79 o 
  -3 -11   2      452.48      409.86     53.77 o 
  -2 -11   2      214.73      271.82     46.03 o 
  -1 -11   2       78.02       76.63     43.11 o 
   0 -11   2       78.59       45.29     30.10 o 
   1 -11   2       92.06      163.20     39.99 o 
   2 -11   2      295.83      296.12     51.10 o 
   3 -11   2       14.54       18.74     27.39 o 
   4 -11   2       20.92       14.47     44.45 o 
  -8 -10   2       40.77       94.81     41.41 o 
  -7 -10   2       17.78       35.53     28.74 o 
  -6 -10   2       17.97       14.65     30.54 o 
  -5 -10   2       26.66       22.75     34.18 o 
  -4 -10   2      131.99      181.27     59.29 o 
  -3 -10   2      110.05      140.21     34.46 o 
  -2 -10   2       26.78       33.01     26.27 o 
  -1 -10   2      131.45      166.80     41.88 o 
   0 -10   2       84.25       56.03     27.46 o 
   1 -10   2      186.10      215.61     40.80 o 
   2 -10   2      375.05      424.21     52.30 o 
   3 -10   2       31.88       48.81     28.74 o 
   4 -10   2       69.55       73.60     29.71 o 
   5 -10   2      111.92      129.40     52.28 o 
   6 -10   2      108.83      135.92     49.88 o 
  -9  -9   2      180.82      327.23     67.08 o 
  -8  -9   2      210.28      214.58     56.32 o 
  -7  -9   2       15.93       34.55     36.28 o 
  -6  -9   2      178.09      156.16     47.97 o 
  -5  -9   2      178.65      207.54     54.49 o 
  -4  -9   2      158.11      182.32     34.88 o 
  -3  -9   2      199.47      214.70     37.73 o 
  -2  -9   2      172.58      171.35     33.84 o 
  -1  -9   2      121.15      126.91     32.06 o 
   0  -9   2       13.97       21.11     21.68 o 
   1  -9   2      310.04      379.41     47.52 o 
   2  -9   2       44.63       70.59     30.34 o 
   3  -9   2      107.83       62.73     27.53 o 
   4  -9   2       44.26       62.87     26.15 o 
   5  -9   2       13.62       21.70     32.42 o 
   6  -9   2      104.91       90.69     48.12 o 
   7  -9   2       46.88       74.58     31.07 o 
   8  -9   2       48.72       24.51     27.54 o 
 -11  -8   2       49.37      111.11     42.57 o 
 -10  -8   2       25.76       -8.06     24.11 o 
  -9  -8   2       24.60       50.29     40.89 o 
  -8  -8   2      278.99      359.08     66.52 o 
  -7  -8   2      254.29      316.18     62.73 o 
  -6  -8   2      168.41      210.95     52.05 o 
  -5  -8   2       24.69       -5.51     31.07 o 
  -4  -8   2      213.74      211.81     34.24 o 
  -3  -8   2      378.07      346.97     40.87 o 
  -2  -8   2      244.50      264.76     37.82 o 
  -1  -8   2      197.03      188.57     36.52 o 
   0  -8   2      414.42      466.13     47.63 o 
   1  -8   2      170.27      141.76     31.03 o 
   2  -8   2      435.35      524.01     49.99 o 
   3  -8   2      558.87      604.91     65.17 o 
   4  -8   2      347.84      317.58     41.74 o 
   5  -8   2      348.39      415.74     37.26 o 
   6  -8   2      434.76      524.86     54.24 o 
   7  -8   2      323.95      348.54     48.35 o 
   8  -8   2      240.45      294.47     53.38 o 
   9  -8   2      175.92      241.47     95.62 o 
 -11  -7   2      135.26      149.41     42.53 o 
 -10  -7   2      120.00      131.65     34.05 o 
  -9  -7   2      496.43      574.29     82.00 o 
  -8  -7   2      985.48      963.02     63.87 o 
  -7  -7   2      252.48      286.02     88.70 o 
  -6  -7   2      533.56      599.54     84.13 o 
  -5  -7   2      697.20      683.38     37.52 o 
  -4  -7   2      967.09     1013.68     92.81 o 
  -3  -7   2      302.14      304.22     35.76 o 
  -2  -7   2      516.50      514.15     44.17 o 
  -1  -7   2      777.95      708.65     51.54 o 
   0  -7   2      444.23      488.67     44.88 o 
   1  -7   2      389.74      389.18     41.16 o 
   2  -7   2      469.63      570.52     48.92 o 
   3  -7   2      495.92      511.05     99.25 o 
   4  -7   2       27.16       38.73     19.22 o 
   5  -7   2      473.87      482.86     38.49 o 
   6  -7   2       13.00        6.25     21.47 o 
   7  -7   2        1.68      -21.35     34.65 o 
   8  -7   2       78.34       47.86     28.40 o 
   9  -7   2       12.00       -6.62     26.00 o 
  10  -7   2        3.45       31.74     36.84 o 
 -12  -6   2        9.89       -7.94     37.92 o 
 -11  -6   2       19.18       18.13     23.21 o 
 -10  -6   2      230.62      266.20     41.91 o 
  -9  -6   2       66.28       19.98     22.83 o 
  -8  -6   2       66.66       60.31     23.67 o 
  -7  -6   2      500.83      519.34     45.24 o 
  -6  -6   2      133.90      170.59     30.28 o 
  -5  -6   2      757.70      748.86     37.07 o 
  -4  -6   2      927.94      892.10     38.51 o 
  -3  -6   2      811.79      748.94     34.03 o 
  -2  -6   2     2321.49     2292.59     65.65 o 
  -1  -6   2     1268.41     1154.50     59.09 o 
   0  -6   2     2431.51     2544.58     97.51 o 
   1  -6   2     1403.57     1447.78    105.10 o 
   2  -6   2     1155.05     1100.47     60.98 o 
   3  -6   2     1196.13     1202.37     50.26 o 
   4  -6   2      708.25      822.81     42.94 o 
   5  -6   2      717.46      715.69     43.18 o 
   6  -6   2      264.27      323.62     33.80 o 
   7  -6   2      149.91      238.04     40.01 o 
   8  -6   2      306.86      353.30     48.37 o 
   9  -6   2      221.50      253.79     43.55 o 
  10  -6   2       80.83      -20.69     32.23 o 
 -12  -5   2      267.23      292.60     67.42 o 
 -11  -5   2      593.88      570.75     54.06 o 
 -10  -5   2       79.25      141.30     31.98 o 
  -9  -5   2      878.22      888.70     58.97 o 
  -8  -5   2      984.40      992.86     60.27 o 
  -7  -5   2     2801.40     2721.61    146.04 o 
  -6  -5   2     1682.64     1697.54     75.66 o 
  -5  -5   2      518.99      559.43     29.65 o 
  -4  -5   2     2977.89     2901.83     78.78 o 
  -3  -5   2     2290.05     2236.24     63.46 o 
  -2  -5   2     1570.49     1583.26     48.09 o 
  -1  -5   2      189.23      159.30     24.37 o 
   0  -5   2     1073.88     1036.94     52.38 o 
   1  -5   2      185.20      225.70     30.80 o 
   2  -5   2      312.10      313.89     35.58 o 
   3  -5   2      202.68      222.70     23.53 o 
   4  -5   2       23.06        0.55     16.16 o 
   5  -5   2       18.56       23.65     17.62 o 
   6  -5   2      726.25      723.22     43.64 o 
   7  -5   2       73.29       41.08     55.58 o 
   8  -5   2      182.27      201.56     37.51 o 
   9  -5   2      123.07      103.99     48.57 o 
  10  -5   2       18.42       52.88     47.18 o 
  11  -5   2        3.38       11.88     38.30 o 
 -13  -4   2       37.03       57.75     49.99 o 
 -12  -4   2       62.92      115.80     53.63 o 
 -11  -4   2      107.20      119.99     53.66 o 
 -10  -4   2       50.14       45.11     37.10 o 
  -9  -4   2      422.16      308.49     38.95 o 
  -8  -4   2       64.10       60.99     29.29 o 
  -7  -4   2      377.65      350.76     36.91 o 
  -6  -4   2      266.48      277.89     21.11 o 
  -5  -4   2      600.67      562.76     26.85 o 
  -4  -4   2      757.91      700.49     32.93 o 
  -3  -4   2      481.01      479.94     29.44 o 
  -2  -4   2     1047.23     1028.97     34.22 o 
  -1  -4   2     7713.30     7857.85    170.08 o 
   0  -4   2     2569.17     2676.37     89.42 o 
   1  -4   2      210.79      244.33     27.11 o 
   2  -4   2     2459.66     2487.20     72.04 o 
   3  -4   2      900.01      856.25     38.76 o 
   4  -4   2     2443.56     2434.74     73.02 o 
   5  -4   2      494.86      431.88     33.38 o 
   6  -4   2       73.20       96.63     28.70 o 
   7  -4   2      650.31      704.70     44.31 o 
   8  -4   2       28.88       57.60     38.94 o 
   9  -4   2      357.77      356.65     67.83 o 
  10  -4   2      105.63      121.08     50.70 o 
  11  -4   2       62.06       46.81     40.14 o 
 -13  -3   2      122.13      132.59     58.16 o 
 -12  -3   2      203.98      191.68     62.25 o 
 -11  -3   2      892.26      785.02     93.76 o 
 -10  -3   2       17.30       48.65     25.67 o 
  -9  -3   2      761.53      705.39     50.86 o 
  -8  -3   2     1077.38     1028.26     56.27 o 
  -7  -3   2      214.50      242.75     49.92 o 
  -6  -3   2      594.92      587.54     25.06 o 
  -5  -3   2     2404.35     2484.36     64.95 o 
  -4  -3   2      703.07      665.69     25.65 o 
  -3  -3   2     1938.37     1973.68     52.85 o 
  -2  -3   2     3441.83     3434.06     84.07 o 
  -1  -3   2     4204.72     4322.96     96.03 o 
   0  -3   2      120.87      115.56     18.82 o 
   1  -3   2     4422.10     4541.47    109.55 o 
   2  -3   2      757.67      730.19     32.30 o 
   3  -3   2       20.03        2.65     12.00 o 
   4  -3   2      106.57      110.12     18.63 o 
   5  -3   2     1201.53     1277.01     50.68 o 
   6  -3   2      723.59      612.61     48.42 o 
   7  -3   2       22.62       -0.60     21.04 o 
   8  -3   2      283.57      317.15     60.71 o 
   9  -3   2       17.95       10.68     33.69 o 
  10  -3   2        1.69      -30.05     35.34 o 
  11  -3   2        7.30      -30.88     22.22 o 
 -13  -2   2       10.26       32.04     31.37 o 
 -12  -2   2       15.08       85.11     48.98 o 
 -11  -2   2      109.73      167.25     56.77 o 
 -10  -2   2       59.55       50.48     41.00 o 
  -9  -2   2      430.83      399.47     38.32 o 
  -8  -2   2      350.59      389.76     35.00 o 
  -7  -2   2       39.02       29.08     11.60 o 
  -6  -2   2       96.67      107.95     12.18 o 
  -5  -2   2     2101.89     2190.86     74.51 o 
  -4  -2   2     1190.61     1172.43     33.45 o 
  -3  -2   2     3184.31     3180.81     72.83 o 
  -2  -2   2      591.08      558.16     20.59 o 
  -1  -2   2     2024.18     2179.95     53.52 o 
   0  -2   2     8687.64     8592.30    225.35 o 
   1  -2   2     2042.35     1980.68     53.68 o 
   2  -2   2     2458.54     2489.35     66.97 o 
   3  -2   2      240.43      246.05     21.46 o 
   4  -2   2     1886.80     1909.44     94.74 o 
   5  -2   2     2826.50     2752.51     97.50 o 
   6  -2   2     1093.08     1037.68     56.64 o 
   7  -2   2      865.36      755.40    139.97 o 
   8  -2   2       71.80      131.01     32.20 o 
   9  -2   2      878.88     1041.76     92.04 o 
  10  -2   2      515.82      634.60     83.01 o 
  11  -2   2      168.15      205.51     51.57 o 
  12  -2   2       69.49       52.43     33.43 o 
 -14  -1   2       20.06       57.26     29.87 o 
 -13  -1   2      207.73      228.11     62.73 o 
 -12  -1   2      274.53      272.93     64.31 o 
 -11  -1   2      530.38      537.50     79.00 o 
 -10  -1   2      623.11      661.81     81.17 o 
  -9  -1   2      508.98      512.54     70.27 o 
  -8  -1   2      946.70      826.81     48.16 o 
  -7  -1   2      961.05      900.54     33.94 o 
  -6  -1   2     3024.32     2915.25     72.95 o 
  -5  -1   2     1189.49     1077.25     32.24 o 
  -4  -1   2      998.72      924.82     38.30 o 
  -3  -1   2      118.56      101.79     14.54 o 
  -2  -1   2     3752.66     3745.72    101.63 o 
  -1  -1   2     4544.51     4819.34    126.14 o 
   0  -1   2     2397.58     2563.62    111.79 o 
   1  -1   2     1432.16     1409.91     48.13 o 
   2  -1   2      707.39      683.79     34.80 o 
   3  -1   2     1863.54     1867.74     67.14 o 
   4  -1   2      906.56      843.78     33.28 o 
   5  -1   2      974.06      974.96     38.30 o 
   6  -1   2      220.97      239.66     30.35 o 
   7  -1   2       18.06       10.71     30.65 o 
   8  -1   2      483.23      534.69    141.82 o 
   9  -1   2       50.65      119.69     45.19 o 
  10  -1   2       93.72      117.60     42.83 o 
  11  -1   2        1.80       32.60     32.19 o 
  12  -1   2       20.01      127.94     40.29 o 
 -14   0   2       27.37      -30.32     29.16 o 
 -13   0   2        2.05       16.38     37.55 o 
 -12   0   2       24.64       59.70     38.49 o 
 -11   0   2      236.09      171.34     53.55 o 
 -10   0   2       54.98       49.43     41.90 o 
  -9   0   2       15.27       37.54     36.63 o 
  -8   0   2      333.35      343.94     25.09 o 
  -7   0   2     1260.59     1299.17     41.53 o 
  -6   0   2        4.24      -10.16     10.38 o 
  -5   0   2      552.83      574.51     36.95 o 
  -4   0   2     1409.91     1352.13     58.09 o 
  -3   0   2      188.33      183.54     13.80 o 
  -2   0   2     2236.44     2329.75     65.81 o 
  -1   0   2     6025.09     6131.68    227.06 o 
   0   0   2     1665.01     1692.78     76.22 o 
   1   0   2      742.24      697.13     39.09 o 
   2   0   2     4549.56     4678.51    107.57 o 
   3   0   2     2827.39     2839.26     73.13 o 
   4   0   2     2998.99     2972.86     78.75 o 
   5   0   2       16.04        2.67     15.52 o 
   6   0   2      781.09      775.17     37.94 o 
   7   0   2      854.27      845.49     42.25 o 
   8   0   2       17.05        6.29     23.13 o 
   9   0   2      261.76      302.05     42.32 o 
  10   0   2       51.99      138.24     45.64 o 
  11   0   2       49.50      131.46     45.31 o 
  12   0   2       20.03       27.58     30.43 o 
 -14   1   2       18.86       70.86     39.80 o 
 -13   1   2      211.33      120.03     52.46 o 
 -12   1   2      224.67      263.30     64.23 o 
 -11   1   2      533.78      606.98     84.06 o 
 -10   1   2      708.08      780.81     54.83 o 
  -9   1   2      401.16      431.45     26.19 o 
  -8   1   2      869.10      924.53     52.76 o 
  -7   1   2      954.93      776.74     67.53 o 
  -6   1   2     2946.05     2877.43    139.07 o 
  -5   1   2     1118.61     1115.81     69.52 o 
  -4   1   2      875.65      861.96     55.31 o 
  -3   1   2       60.04       42.42     18.92 o 
  -2   1   2     3245.38     3424.06     75.71 o 
  -1   1   2     4310.06     4677.25    122.77 o 
   0   1   2     2561.71     2714.42     76.43 o 
   1   1   2     1198.29     1267.74     32.92 o 
   2   1   2      575.06      568.77     22.75 o 
   3   1   2     1706.96     1700.74     44.54 o 
   4   1   2      896.12      892.73     31.11 o 
   5   1   2      957.56      953.61     34.56 o 
   6   1   2      196.32      215.82     26.39 o 
   7   1   2       23.13      -13.70     27.55 o 
   8   1   2      475.72      464.98     36.06 o 
   9   1   2       50.01      108.62     30.40 o 
  10   1   2       93.68      192.40     52.13 o 
  11   1   2        2.21       24.73     37.10 o 
  12   1   2       16.03      108.68     39.99 o 
 -13   2   2       14.22       31.33     41.41 o 
 -12   2   2       18.65       23.65     38.26 o 
 -11   2   2      114.65       93.16     33.65 o 
 -10   2   2       59.60       77.33     29.72 o 
  -9   2   2      419.05      366.15     40.71 o 
  -8   2   2      324.92      320.50     53.55 o 
  -7   2   2       28.24       57.77     20.16 o 
  -6   2   2      102.07      106.47     29.16 o 
  -5   2   2     1918.99     2034.66    104.89 o 
  -4   2   2     1024.49     1077.63     65.02 o 
  -3   2   2     2858.38     2818.15    126.89 o 
  -2   2   2      462.82      462.96     35.60 o 
  -1   2   2     2370.59     2331.65     98.82 o 
   0   2   2     7992.86     8148.28    318.72 o 
   1   2   2     1813.83     1844.44     78.51 o 
   2   2   2     2386.25     2453.24     77.75 o 
   3   2   2      340.73      357.54     25.99 o 
   4   2   2     1968.93     1917.84     70.91 o 
   5   2   2     2686.44     2694.29     68.00 o 
   6   2   2     1052.07     1014.76     39.40 o 
   7   2   2      834.96      862.13     38.18 o 
   8   2   2      129.52      157.54     23.38 o 
   9   2   2      827.92      882.33     73.71 o 
  10   2   2      498.90      476.51    141.88 o 
  11   2   2      165.92      316.03     63.97 o 
  12   2   2       59.54       97.62     35.68 o 
 -13   3   2      103.76      189.36     54.04 o 
 -12   3   2      197.23      293.58     45.69 o 
 -11   3   2      843.86      819.04     62.83 o 
 -10   3   2       13.03       30.37     29.16 o 
  -9   3   2      767.63      826.22     93.18 o 
  -8   3   2      940.27      965.56     58.30 o 
  -7   3   2      239.10      270.67     48.92 o 
  -6   3   2      443.31      426.24     65.30 o 
  -5   3   2     2415.96     2348.51    114.82 o 
  -4   3   2      611.59      563.51     45.08 o 
  -3   3   2     1779.21     1981.60     91.18 o 
  -2   3   2     3876.40     3834.22    104.43 o 
  -1   3   2     3731.61     3855.42    173.77 o 
   0   3   2      206.80      211.92     31.85 o 
   1   3   2     4830.36     4774.45    195.81 o 
   2   3   2      869.11      877.12     36.57 o 
   3   3   2       30.64       44.29     16.04 o 
   4   3   2       86.58       96.13     19.66 o 
   5   3   2     1268.52     1320.97     59.18 o 
   6   3   2      765.49      735.79     47.53 o 
   7   3   2       26.53       31.96     17.40 o 
   8   3   2      280.20      278.03     27.80 o 
   9   3   2       17.08       24.02     18.36 o 
  10   3   2        0.96       28.08     21.40 o 
  11   3   2        6.81       46.39     35.30 o 
 -13   4   2       30.82      126.40     45.34 o 
 -12   4   2       57.88      105.54     53.44 o 
 -11   4   2      109.61      142.08     35.99 o 
 -10   4   2       49.30       77.07     27.09 o 
  -9   4   2      436.20      401.86     83.14 o 
  -8   4   2       70.92       50.16     23.86 o 
  -7   4   2      371.10      393.74     37.91 o 
  -6   4   2      253.51      268.73     60.50 o 
  -5   4   2      521.31      470.96     34.56 o 
  -4   4   2      725.05      797.83     39.78 o 
  -3   4   2      469.09      470.32     29.85 o 
  -2   4   2      994.81      988.35     37.49 o 
  -1   4   2     7414.00     7516.41    303.55 o 
   0   4   2     2506.66     2549.87    128.20 o 
   1   4   2      148.94      127.25     17.39 o 
   2   4   2     2481.68     2564.09     63.23 o 
   3   4   2      966.08      943.17     35.66 o 
   4   4   2     2324.15     2198.41     82.42 o 
   5   4   2      536.07      572.39     40.01 o 
   6   4   2      113.30      107.78     36.93 o 
   7   4   2      723.35      738.95     52.75 o 
   8   4   2       40.37       53.76     20.59 o 
   9   4   2      352.34      368.96     34.27 o 
  10   4   2      118.54      120.30     32.21 o 
  11   4   2       77.76       60.93     38.15 o 
 -13   5   2      218.75      118.42     57.90 o 
 -12   5   2      267.46      367.59     76.34 o 
 -11   5   2      580.59      564.04    105.68 o 
 -10   5   2       86.43       98.28     63.31 o 
  -9   5   2      921.54      968.41     64.22 o 
  -8   5   2      973.26      976.31     61.84 o 
  -7   5   2     2833.41     2813.18    129.79 o 
  -6   5   2     1696.57     1820.60     76.09 o 
  -5   5   2      614.62      593.81     38.67 o 
  -4   5   2     3033.37     2975.09     97.92 o 
  -3   5   2     2301.23     2271.32     64.30 o 
  -2   5   2     1591.26     1637.20     50.57 o 
  -1   5   2      233.19      221.14     25.19 o 
   0   5   2     1153.63     1156.70     51.66 o 
   1   5   2      268.63      316.76     26.55 o 
   2   5   2      388.65      417.13     36.18 o 
   3   5   2      199.15      196.83     29.62 o 
   4   5   2       41.00       47.67     18.33 o 
   5   5   2       21.24       17.73     37.66 o 
   6   5   2      769.56      750.73     83.76 o 
   7   5   2       75.46       76.04     43.55 o 
   8   5   2      177.50      180.22     59.21 o 
   9   5   2      121.69      128.64     35.38 o 
  10   5   2       18.50       -0.41     29.45 o 
  11   5   2        3.51       10.06     30.98 o 
 -12   6   2        9.02       17.09     49.17 o 
 -11   6   2       17.60       19.15     40.44 o 
 -10   6   2      229.26      209.67     58.46 o 
  -9   6   2       68.89       46.54     39.61 o 
  -8   6   2       57.84       85.82     44.03 o 
  -7   6   2      508.78      426.69     69.44 o 
  -6   6   2      133.79      138.68     29.51 o 
  -5   6   2      705.30      755.17     96.69 o 
  -4   6   2      974.92      984.08     72.01 o 
  -3   6   2      786.54      805.03     35.43 o 
  -2   6   2     2441.41     2435.82     77.98 o 
  -1   6   2     1347.68     1293.98    103.13 o 
   0   6   2     2541.00     2707.20     95.77 o 
   1   6   2     1389.49     1397.63     72.36 o 
   2   6   2     1259.11     1232.21     54.66 o 
   3   6   2     1215.03     1109.22     92.86 o 
   4   6   2      789.11      749.91     84.54 o 
   5   6   2      786.60      877.59     88.40 o 
   6   6   2      190.26      169.20     56.06 o 
   7   6   2      152.72      212.78     63.89 o 
   8   6   2      273.83      270.49     70.08 o 
   9   6   2      275.91      284.81     75.14 o 
  10   6   2       62.55       65.94     38.84 o 
 -11   7   2      114.76       33.91     48.08 o 
 -10   7   2      162.47       73.15     47.29 o 
  -9   7   2      502.14      354.06     72.70 o 
  -8   7   2      921.10      978.32    104.29 o 
  -7   7   2      363.15      322.88     64.34 o 
  -6   7   2      569.04      561.67     77.50 o 
  -5   7   2      735.70      730.72     80.31 o 
  -4   7   2      971.04      928.29     84.21 o 
  -3   7   2      301.03      275.57     48.29 o 
  -2   7   2      569.52      584.59     45.05 o 
  -1   7   2      692.88      682.40     47.68 o 
   0   7   2      455.18      437.46     39.50 o 
   1   7   2      401.14      390.80     67.08 o 
   2   7   2      404.55      464.65     69.82 o 
   3   7   2      479.13      633.70     76.67 o 
   4   7   2       14.94      -32.98     32.90 o 
   5   7   2      463.41      473.20     78.40 o 
   6   7   2       18.43      -29.19     35.94 o 
   7   7   2        1.71       -3.97     42.91 o 
   8   7   2       78.74       49.73     53.85 o 
   9   7   2       12.81      -19.45     44.00 o 
 -10   8   2       26.66       50.14     47.97 o 
  -9   8   2       22.04       19.75     42.31 o 
  -8   8   2      261.76      243.59     66.59 o 
  -7   8   2      275.35      261.99     59.73 o 
  -6   8   2      141.10      136.75     48.79 o 
  -5   8   2       12.55       15.33     33.20 o 
  -4   8   2      170.05      215.74     52.20 o 
  -3   8   2      347.61      319.80     41.11 o 
  -2   8   2      325.65      287.05     37.80 o 
  -1   8   2      150.69      129.52     30.84 o 
   0   8   2      468.14      449.61     42.75 o 
   1   8   2      141.32      101.37     47.67 o 
   2   8   2      439.03      462.22     73.90 o 
   3   8   2      598.08      587.79     81.02 o 
   4   8   2      378.34      405.67     73.60 o 
   5   8   2      404.00      329.78     72.10 o 
   6   8   2      403.08      454.01     81.88 o 
   7   8   2      340.94      374.75     82.18 o 
   8   8   2      266.35      322.62     80.72 o 
   9   8   2      179.35      220.73     71.54 o 
  -9   9   2      182.29      145.33     65.84 o 
  -8   9   2      207.49      202.78     61.23 o 
  -7   9   2       39.44       74.95     44.71 o 
  -6   9   2      192.68      206.97     55.61 o 
  -5   9   2      235.43      207.84     54.94 o 
  -4   9   2      157.34      142.52     49.50 o 
  -3   9   2      157.74      232.31     52.69 o 
  -2   9   2      245.81      265.65     39.53 o 
  -1   9   2      152.11      141.70     32.52 o 
   0   9   2       34.87       22.17     25.05 o 
   1   9   2      337.29      355.64     67.64 o 
   2   9   2       60.76       99.95     47.63 o 
   3   9   2      137.47      150.84     54.23 o 
   4   9   2       58.53       45.94     45.38 o 
   5   9   2       20.90       13.72     46.47 o 
   6   9   2      111.84      140.01     59.88 o 
   7   9   2       52.03       21.14     49.39 o 
  -8  10   2       45.62      127.11     44.22 o 
  -7  10   2       15.86       32.08     36.50 o 
  -6  10   2       26.74       23.35     38.34 o 
  -5  10   2       34.46       34.36     39.80 o 
  -4  10   2      118.90      116.70     48.42 o 
  -3  10   2      120.14       86.79     42.91 o 
  -2  10   2       16.13        7.68     34.06 o 
  -1  10   2      153.41      159.54     63.43 o 
   0  10   2       65.41       77.50     43.28 o 
   1  10   2      172.55      260.71     64.98 o 
   2  10   2      381.16      429.20     79.52 o 
   3  10   2       33.67       58.12     47.74 o 
   4  10   2       76.41      112.16     55.69 o 
   5  10   2      100.61       48.94     48.72 o 
   6  10   2      127.74      123.18     52.91 o 
  -6  11   2      103.33      150.27     56.74 o 
  -5  11   2      227.99      314.49     74.24 o 
  -4  11   2      104.48      149.75     54.30 o 
  -3  11   2      462.59      377.82     72.25 o 
  -2  11   2      233.18      262.81     63.44 o 
   0  11   2       76.95      136.90     53.74 o 
   1  11   2       89.77      138.54     58.42 o 
   2  11   2      302.53      384.08     81.40 o 
   3  11   2       19.83       -7.76     47.52 o 
   4  11   2       15.25       34.36     47.29 o 
  -3  12   2       55.02       58.54     50.18 o 
   1  12   2      123.02      142.07     60.41 o 
  -3 -12   3       10.70      -41.22     31.63 o 
  -2 -12   3        8.05       -5.86     27.34 o 
  -1 -12   3        6.93      -15.28     61.57 o 
   0 -12   3       43.73       60.71     33.67 o 
  -6 -11   3      119.88      206.37     57.07 o 
  -5 -11   3      320.07      384.12     76.30 o 
  -4 -11   3      298.73      457.01     81.92 o 
  -3 -11   3      228.65      266.86     71.09 o 
  -2 -11   3      212.80      340.28     57.77 o 
  -1 -11   3      219.42      250.83     46.07 o 
   0 -11   3      156.43      189.15     45.48 o 
   1 -11   3      102.53       89.44     33.48 o 
   2 -11   3      176.68      205.61     43.50 o 
   3 -11   3       44.08       74.91     36.58 o 
   4 -11   3       54.10       72.25     48.75 o 
  -8 -10   3       17.58       43.81     34.93 o 
  -7 -10   3       11.93       -7.20     29.53 o 
  -6 -10   3       65.37       72.25     38.71 o 
  -5 -10   3        5.95       10.53     30.28 o 
  -4 -10   3       88.40       94.70     49.77 o 
  -3 -10   3       33.80        1.74     23.32 o 
  -2 -10   3        4.85       27.61     25.91 o 
  -1 -10   3       35.56       46.44     27.08 o 
   0 -10   3      120.01       71.07     32.02 o 
   1 -10   3      169.36      200.61     41.98 o 
   2 -10   3       20.82       33.74     28.58 o 
   3 -10   3       69.61       43.83     29.31 o 
   4 -10   3       34.41       62.13     31.18 o 
   5 -10   3       25.20       35.34     47.22 o 
   6 -10   3       63.15      111.97     39.69 o 
 -10  -9   3      175.87      234.78     58.12 o 
  -9  -9   3      168.32      257.49     64.79 o 
  -8  -9   3      232.15      318.20     68.39 o 
  -7  -9   3      136.20       77.16     42.83 o 
  -6  -9   3       86.14      115.09     42.08 o 
  -5  -9   3      399.97      495.72     77.99 o 
  -4  -9   3       84.15      136.44     30.22 o 
  -3  -9   3      919.63      969.24     82.31 o 
  -2  -9   3      197.96      195.29     37.49 o 
  -1  -9   3       28.31       21.27     23.89 o 
   0  -9   3      428.57      422.40     50.44 o 
   1  -9   3      656.60      705.45     61.98 o 
   2  -9   3      155.68      155.89     34.96 o 
   3  -9   3       44.53       87.65     31.08 o 
   4  -9   3       82.39       74.00     33.63 o 
   5  -9   3       84.66      224.59     55.28 o 
   6  -9   3      100.47      171.26     50.37 o 
   7  -9   3        4.22       -1.76     33.35 o 
 -11  -8   3       45.46       91.25     44.86 o 
 -10  -8   3       49.86       28.18     36.84 o 
  -9  -8   3       43.10       69.82     41.30 o 
  -8  -8   3       49.09       88.37     36.31 o 
  -7  -8   3      107.48      142.93     47.18 o 
  -6  -8   3       26.49       13.83     34.21 o 
  -5  -8   3        9.70       48.68     35.34 o 
  -4  -8   3       41.09       37.61     22.93 o 
  -3  -8   3      471.82      470.81     53.27 o 
  -2  -8   3      349.46      326.12     42.52 o 
  -1  -8   3        2.41      -11.14     41.48 o 
   0  -8   3      242.36      217.68     36.32 o 
   1  -8   3      195.62      219.44     37.37 o 
   2  -8   3      343.35      353.69     44.57 o 
   3  -8   3      379.43      368.09     47.35 o 
   4  -8   3      209.65      175.15     36.06 o 
   5  -8   3      411.95      459.28     87.65 o 
   6  -8   3      257.89      330.46     50.53 o 
   7  -8   3      151.35      207.26     42.58 o 
   8  -8   3      326.69      456.66     59.43 o 
 -12  -7   3       70.94       71.20     43.36 o 
 -11  -7   3      162.35      175.82     38.54 o 
 -10  -7   3      173.15      186.15     36.54 o 
  -9  -7   3      201.47      228.45     55.71 o 
  -8  -7   3      555.26      525.32     48.94 o 
  -7  -7   3      276.65      287.84     52.91 o 
  -6  -7   3      545.87      525.13     98.56 o 
  -5  -7   3      517.36      469.14     42.41 o 
  -4  -7   3      626.92      632.89     47.59 o 
  -3  -7   3     1729.94     1645.66     74.46 o 
  -2  -7   3      333.81      333.83     38.91 o 
  -1  -7   3     1002.67      996.12     58.92 o 
   0  -7   3      744.15      711.81     53.57 o 
   1  -7   3      843.62      827.23     57.34 o 
   2  -7   3      848.41      805.51     58.59 o 
   3  -7   3      317.73      372.73     43.56 o 
   4  -7   3      172.84      208.53     29.05 o 
   5  -7   3       88.64       64.72     27.84 o 
   6  -7   3      207.77      296.84     34.45 o 
   7  -7   3       23.62       56.23     32.02 o 
   8  -7   3       29.14       23.48     28.70 o 
   9  -7   3        6.90       13.53     42.05 o 
 -12  -6   3       29.25       39.80     43.66 o 
 -11  -6   3        6.29       19.06     23.77 o 
 -10  -6   3      228.99      197.39     62.79 o 
  -9  -6   3      126.84      130.18     32.02 o 
  -8  -6   3      347.50      282.32     38.34 o 
  -7  -6   3       63.39       70.34     48.79 o 
  -6  -6   3       27.89       23.90     20.31 o 
  -5  -6   3       10.36       18.81     14.51 o 
  -4  -6   3      153.48      205.27     21.16 o 
  -3  -6   3     1922.67     1954.34     70.28 o 
  -2  -6   3      545.20      567.63     42.18 o 
  -1  -6   3      296.85      272.17     33.13 o 
   0  -6   3      329.47      335.49     36.68 o 
   1  -6   3      496.84      503.14     42.53 o 
   2  -6   3      462.60      554.78     45.88 o 
   3  -6   3      455.73      405.14     63.89 o 
   4  -6   3       26.33       26.53     18.19 o 
   5  -6   3        2.76       -3.57     19.93 o 
   6  -6   3      456.92      475.90     39.28 o 
   7  -6   3      313.89      316.46     46.46 o 
   8  -6   3       50.40      110.14     48.49 o 
   9  -6   3      179.03      138.24     54.79 o 
 -13  -5   3       90.14       88.07     54.60 o 
 -12  -5   3      351.57      416.68     78.88 o 
 -11  -5   3      324.08      284.40     67.53 o 
 -10  -5   3      276.80      282.91     52.82 o 
  -9  -5   3     1431.81     1502.92     76.34 o 
  -8  -5   3      906.67      892.80     58.00 o 
  -7  -5   3     1392.50     1371.94     68.36 o 
  -6  -5   3     1345.63     1270.18     61.81 o 
  -5  -5   3     2412.36     2437.94     67.92 o 
  -4  -5   3     1299.81     1312.26     44.75 o 
  -3  -5   3     1848.82     1879.50     56.46 o 
  -2  -5   3     4079.33     4063.21     99.19 o 
  -1  -5   3     1150.94     1170.45     54.45 o 
   0  -5   3     1594.36     1684.32    113.72 o 
   1  -5   3      647.12      624.66     67.21 o 
   2  -5   3     1522.42     1453.98     78.21 o 
   3  -5   3       40.03       31.69     17.67 o 
   4  -5   3       45.28       47.08     19.07 o 
   5  -5   3      601.56      618.68     41.54 o 
   6  -5   3       23.04        4.47     24.89 o 
   7  -5   3      112.50      135.90     32.49 o 
   8  -5   3       15.49      -21.77     32.83 o 
   9  -5   3       28.01       42.27     40.17 o 
  10  -5   3       46.11       42.50     49.20 o 
 -13  -4   3        1.03        6.82     41.07 o 
 -12  -4   3       84.21      107.82     54.86 o 
 -11  -4   3      316.46      376.85     72.63 o 
 -10  -4   3      291.99      267.86     37.67 o 
  -9  -4   3       51.49       61.64     24.64 o 
  -8  -4   3       30.09       33.75     22.43 o 
  -7  -4   3        0.66        4.20     20.17 o 
  -6  -4   3      480.85      449.98     24.35 o 
  -5  -4   3     1102.65     1175.38     39.91 o 
  -4  -4   3      852.24      901.87     34.08 o 
  -3  -4   3      869.57      858.46     32.07 o 
  -2  -4   3      453.93      478.50     22.83 o 
  -1  -4   3     3889.99     3999.00     94.38 o 
   0  -4   3     1141.32     1121.07     34.59 o 
   1  -4   3     1177.67     1220.49     56.21 o 
   2  -4   3     1031.54     1063.49     43.18 o 
   3  -4   3      607.62      648.23     56.44 o 
   4  -4   3     1271.52     1289.01     51.96 o 
   5  -4   3      586.09      613.48     50.09 o 
   6  -4   3      247.78      272.10     37.71 o 
   7  -4   3      646.83      773.18    111.38 o 
   8  -4   3      632.97      651.80     84.39 o 
   9  -4   3      222.29      216.83     63.37 o 
  10  -4   3      281.05      339.26     69.48 o 
 -14  -3   3       94.14       48.38     51.00 o 
 -13  -3   3      127.97      112.95     60.37 o 
 -12  -3   3      290.43      303.92     70.94 o 
 -11  -3   3      201.69      185.28     57.45 o 
 -10  -3   3      400.13      383.91     40.88 o 
  -9  -3   3      681.00      658.47     55.89 o 
  -8  -3   3      316.15      309.90     39.93 o 
  -7  -3   3     1042.55     1086.04     76.52 o 
  -6  -3   3      858.57      903.90     46.53 o 
  -5  -3   3      400.76      399.95     19.28 o 
  -4  -3   3     1448.35     1407.19     41.12 o 
  -3  -3   3     1214.44     1113.83     35.94 o 
  -2  -3   3     2538.16     2505.29     63.74 o 
  -1  -3   3     1951.71     1947.94     52.09 o 
   0  -3   3     2438.40     2423.26     82.51 o 
   1  -3   3     4148.89     4139.18    129.72 o 
   2  -3   3     1845.67     1842.67     58.33 o 
   3  -3   3      592.57      552.99     32.50 o 
   4  -3   3      952.88      968.36     52.89 o 
   5  -3   3      691.07      667.26     75.57 o 
   6  -3   3      520.51      487.32     45.46 o 
   7  -3   3      261.39      247.46     39.38 o 
   8  -3   3       40.50       17.96     26.26 o 
   9  -3   3       21.03       33.43     33.91 o 
  10  -3   3       25.52       80.57     34.74 o 
  11  -3   3       39.44       86.53     31.74 o 
 -14  -2   3       67.15       77.80     55.76 o 
 -13  -2   3      164.30      248.91     70.27 o 
 -12  -2   3       36.44      -16.79     38.67 o 
 -11  -2   3        2.42      -10.53     38.11 o 
 -10  -2   3      366.10      333.90     65.66 o 
  -9  -2   3       14.11      -10.62     16.97 o 
  -8  -2   3        7.50       10.17     16.75 o 
  -7  -2   3      242.71      244.34     27.15 o 
  -6  -2   3      282.23      308.30     27.50 o 
  -5  -2   3        7.77       12.92     16.98 o 
  -4  -2   3     1442.94     1478.96     54.72 o 
  -3  -2   3     2492.22     2408.15     77.01 o 
  -2  -2   3       87.84       89.31     11.86 o 
  -1  -2   3    18791.89    19560.34    404.82 o 
   0  -2   3     6027.50     6109.77    172.25 o 
   1  -2   3       48.00      132.92     32.72 o 
   2  -2   3     1012.45      952.24     45.82 o 
   3  -2   3      868.54      781.07     43.74 o 
   4  -2   3      685.69      633.13     44.44 o 
   5  -2   3      150.03      110.08     26.54 o 
   6  -2   3     1516.40     1563.64    104.97 o 
   7  -2   3      283.95      314.06     41.12 o 
   8  -2   3      354.61      301.63     42.44 o 
   9  -2   3      482.36      425.26     69.37 o 
  10  -2   3      317.02      296.58     61.53 o 
  11  -2   3      141.34      178.53     46.96 o 
 -14  -1   3       15.86       68.32     39.84 o 
 -13  -1   3       81.87      115.65     49.95 o 
 -12  -1   3      632.72      654.69     88.59 o 
 -11  -1   3       28.56      -14.17     36.13 o 
 -10  -1   3      309.88      290.84     62.10 o 
  -9  -1   3      657.92      690.32     77.50 o 
  -8  -1   3      161.66      156.39     23.29 o 
  -7  -1   3       78.80       58.29     17.97 o 
  -6  -1   3     5763.68     6079.41    169.31 o 
  -5  -1   3     1428.99     1400.28     53.17 o 
  -4  -1   3      231.53      240.23     20.48 o 
  -3  -1   3       13.42       20.72     12.15 o 
  -2  -1   3      770.82      756.57     31.90 o 
  -1  -1   3    35747.02    37272.33   1329.05 o 
   0  -1   3      793.73      761.75     55.43 o 
   1  -1   3      847.79      874.44     61.96 o 
   2  -1   3       77.15       55.07     17.93 o 
   3  -1   3     1544.55     1539.58     61.89 o 
   4  -1   3     1596.83     1622.16     68.09 o 
   5  -1   3       64.15       80.94     23.40 o 
   6  -1   3       90.93       86.68     26.99 o 
   7  -1   3      275.28      254.17     38.21 o 
   8  -1   3      461.11      410.55     46.07 o 
   9  -1   3       11.88       30.45     24.52 o 
  10  -1   3      275.90      317.22     62.17 o 
  11  -1   3       17.64        0.49     25.90 o 
 -14   0   3        5.55      -41.43     27.62 o 
 -13   0   3        1.58       27.58     39.80 o 
 -12   0   3      205.81      186.29     54.90 o 
 -11   0   3       94.57      126.44     52.39 o 
 -10   0   3       39.55       38.07     37.14 o 
  -9   0   3       10.04       15.66     35.49 o 
  -8   0   3       54.53       53.86     12.76 o 
  -7   0   3      485.85      477.72     28.60 o 
  -6   0   3      452.22      414.75     24.25 o 
  -5   0   3       14.95       18.04      9.68 o 
  -4   0   3       25.96       25.75     10.91 o 
  -3   0   3      801.56      852.65     41.50 o 
  -2   0   3      355.46      338.42     21.26 o 
  -1   0   3     1065.57     1003.54     55.20 o 
   0   0   3       77.35      127.26     27.69 o 
   1   0   3        2.17       -8.04     12.65 o 
   2   0   3      706.19      656.20     35.19 o 
   3   0   3      962.94      994.01     37.38 o 
   4   0   3      185.22      177.67     20.28 o 
   5   0   3       26.98        9.65     15.07 o 
   6   0   3      161.65      183.85     25.06 o 
   7   0   3        3.83        7.85     21.40 o 
   8   0   3        9.12      -26.24     31.09 o 
   9   0   3       17.21       21.20     23.61 o 
  10   0   3      163.37      198.05     55.01 o 
  11   0   3        1.62       57.22     35.38 o 
 -14   1   3       15.01       33.58     33.80 o 
 -13   1   3       74.58       54.79     42.76 o 
 -12   1   3      601.90      530.83     83.83 o 
 -11   1   3        8.71        5.35     23.44 o 
 -10   1   3      307.51      309.02     57.47 o 
  -9   1   3      545.35      504.26     68.77 o 
  -8   1   3      189.34      235.94     46.09 o 
  -7   1   3       28.15       -3.49     22.19 o 
  -6   1   3     5478.20     5773.12    245.42 o 
  -5   1   3     1674.73     1627.80     83.91 o 
  -4   1   3      125.69      135.77     28.18 o 
  -3   1   3       36.07       35.46     11.08 o 
  -2   1   3      601.26      633.36     41.71 o 
  -1   1   3    35750.47    37469.86   1326.84 o 
   0   1   3      796.07      892.56     38.59 o 
   1   1   3      632.71      653.05     24.60 o 
   2   1   3       97.24       93.90     16.67 o 
   3   1   3     1324.22     1316.81     43.68 o 
   4   1   3     1562.43     1576.53     53.75 o 
   5   1   3       49.69       65.73     17.68 o 
   6   1   3       66.58       62.10     21.44 o 
   7   1   3      326.40      347.35     32.44 o 
   8   1   3      433.06      394.94     45.45 o 
   9   1   3        7.83        7.42     22.52 o 
  10   1   3      296.19      219.14     57.88 o 
  11   1   3       20.22      -12.29     27.39 o 
 -14   2   3       66.98       36.28     43.21 o 
 -13   2   3      168.22      239.09     66.11 o 
 -12   2   3       42.67       34.84     27.72 o 
 -11   2   3        0.03      -40.46     34.63 o 
 -10   2   3      375.18      367.50     43.47 o 
  -9   2   3       21.15       33.53     24.43 o 
  -8   2   3       12.19       -1.16     27.06 o 
  -7   2   3      245.86      275.93     45.08 o 
  -6   2   3      283.06      282.64     38.37 o 
  -5   2   3        9.38       -8.88     17.01 o 
  -4   2   3     1438.94     1451.70     51.88 o 
  -3   2   3     2560.23     2571.79    111.04 o 
   0   2   3     6257.79     6154.69    244.49 o 
   1   2   3       85.67       65.28     31.78 o 
   2   2   3     1017.96      992.11     36.39 o 
   3   2   3      839.44      777.47     30.11 o 
   4   2   3      746.20      735.49     31.37 o 
   5   2   3      179.56      162.07     20.08 o 
   6   2   3     1453.51     1499.44     51.09 o 
   7   2   3      249.70      262.75     26.67 o 
   8   2   3      350.72      387.17     35.64 o 
   9   2   3      434.88      460.90    130.82 o 
  10   2   3      322.63      237.55     75.44 o 
  11   2   3      138.65       94.62     44.33 o 
 -14   3   3       98.04      195.54     55.80 o 
 -13   3   3      117.23      174.41     55.54 o 
 -12   3   3      286.74      340.85     48.37 o 
 -11   3   3      221.63      210.25     39.31 o 
 -10   3   3      331.64      369.15     44.48 o 
  -9   3   3      618.89      703.81     53.81 o 
  -8   3   3      256.68      280.86     65.09 o 
  -7   3   3     1002.84      997.24     77.50 o 
  -6   3   3      977.08      911.99     66.52 o 
  -5   3   3      232.50      232.76     35.45 o 
  -4   3   3     1309.73     1202.76     73.60 o 
  -3   3   3     1287.19     1186.34     65.39 o 
  -1   3   3     2210.33     1904.85     99.35 o 
   0   3   3     2232.32     2281.88    120.11 o 
   1   3   3     4331.20     4237.28    184.90 o 
   2   3   3     1899.53     1795.11    134.14 o 
   3   3   3      618.60      495.57     87.20 o 
   4   3   3      970.71      892.23     47.88 o 
   5   3   3      652.49      610.03     32.76 o 
   6   3   3      565.46      565.45     33.91 o 
   7   3   3      241.90      233.38     26.75 o 
   8   3   3       32.84       41.27     17.82 o 
   9   3   3       25.68       32.28     19.84 o 
  10   3   3       21.50       13.17     31.83 o 
  11   3   3       39.92       30.95     32.27 o 
 -13   4   3        4.73       36.97     30.36 o 
 -12   4   3       71.65       71.66     32.25 o 
 -11   4   3      321.79      447.34     57.56 o 
 -10   4   3      318.15      341.04     48.04 o 
  -9   4   3       40.26       15.52     24.54 o 
  -8   4   3       22.38       59.03     24.93 o 
  -7   4   3        1.50      -12.40     18.94 o 
  -6   4   3      481.75      580.60     53.10 o 
  -5   4   3     1086.99     1072.38     70.49 o 
  -4   4   3      838.57      886.39     59.06 o 
  -3   4   3      840.09      836.48     55.01 o 
  -2   4   3      420.65      399.11     45.61 o 
  -1   4   3     3768.83     3861.15    177.33 o 
   0   4   3     1029.21     1060.39     76.00 o 
   1   4   3     1055.77     1049.78     77.27 o 
   2   4   3      872.60      928.95     74.37 o 
   3   4   3      681.49      651.00     37.45 o 
   4   4   3     1165.95     1108.88     55.20 o 
   5   4   3      563.89      568.47     92.83 o 
   6   4   3      205.04      204.72     52.80 o 
   7   4   3      568.88      632.30     39.50 o 
   8   4   3      717.99      735.33     62.90 o 
   9   4   3      216.15      242.02     38.46 o 
  10   4   3      263.62      247.41     91.06 o 
  11   4   3       84.95        3.19     49.50 o 
 -13   5   3      109.33      186.40     63.78 o 
 -12   5   3      372.90      484.63     69.70 o 
 -11   5   3      308.67      378.49     57.41 o 
 -10   5   3      299.07      262.45     47.99 o 
  -9   5   3     1344.34     1411.17     77.00 o 
  -8   5   3     1033.24     1116.71     79.73 o 
  -7   5   3     1425.02     1408.12     70.27 o 
  -6   5   3     1285.82     1266.33    112.67 o 
  -5   5   3     2330.61     2168.40     99.87 o 
  -4   5   3     1234.72     1190.94     56.08 o 
  -3   5   3     2179.34     2088.40     96.42 o 
  -2   5   3     3924.80     4104.17    185.01 o 
  -1   5   3     1018.31      920.95     76.37 o 
   0   5   3     1849.03     1843.54    107.33 o 
   1   5   3      696.73      659.07     65.62 o 
   2   5   3     1464.04     1517.21     59.84 o 
   3   5   3       35.39       51.30     38.75 o 
   4   5   3       50.59       23.87     38.97 o 
   5   5   3      639.88      658.36     78.92 o 
   6   5   3       15.65       25.52     39.99 o 
   7   5   3      103.84       51.57     43.32 o 
   8   5   3        7.62       21.64     37.57 o 
   9   5   3       22.42       28.24     30.71 o 
  10   5   3       49.16       13.43     30.39 o 
 -12   6   3       33.51      -23.95     37.51 o 
 -11   6   3       11.31       66.82     45.91 o 
 -10   6   3      240.84      270.79     67.19 o 
  -9   6   3      132.73      142.82     54.04 o 
  -8   6   3      330.25      330.58     40.83 o 
  -7   6   3       63.09       82.97     26.23 o 
  -6   6   3       27.37       40.39     25.84 o 
  -5   6   3       10.46      -11.58     35.11 o 
  -4   6   3      157.01      166.05     25.00 o 
  -3   6   3     2000.30     1979.00     62.42 o 
  -2   6   3      567.91      504.50     40.54 o 
  -1   6   3      274.68      251.71     31.16 o 
   0   6   3      401.67      404.84     41.60 o 
   1   6   3      535.41      487.68     36.77 o 
   2   6   3      441.82      426.43     65.62 o 
   3   6   3      494.76      460.38     69.67 o 
   4   6   3       31.44       53.18     41.33 o 
   5   6   3       15.76       54.04     41.33 o 
   6   6   3      447.38      341.55     72.48 o 
   7   6   3      301.34      402.85     75.44 o 
   8   6   3       67.19        2.89     44.60 o 
   9   6   3      192.91      169.60     42.15 o 
  10   6   3       79.21       83.42     73.98 o 
 -12   7   3       68.28       43.96     50.78 o 
 -11   7   3      159.44      167.96     62.21 o 
 -10   7   3      209.10      288.89     71.95 o 
  -9   7   3      199.03      217.13     62.62 o 
  -8   7   3      625.24      575.65     84.54 o 
  -7   7   3      259.36      257.04     57.60 o 
  -6   7   3      574.80      582.73     75.74 o 
  -5   7   3      618.56      573.55     72.40 o 
  -4   7   3      673.18      742.00     76.64 o 
  -3   7   3     1723.85     1609.29     57.16 o 
  -2   7   3      308.86      250.26     35.15 o 
  -1   7   3     1107.60     1024.81     58.09 o 
   0   7   3      733.18      746.08     49.54 o 
   1   7   3      900.52      913.77     52.56 o 
   2   7   3      831.34      814.29     88.63 o 
   3   7   3      273.94      271.24     62.51 o 
   4   7   3      194.59      282.60     65.66 o 
   5   7   3      107.05      100.84     51.64 o 
   6   7   3      222.48      259.48     67.30 o 
   7   7   3       15.74        1.12     48.49 o 
   8   7   3       26.12        0.45     45.79 o 
   9   7   3       10.84       70.61     99.72 o 
 -11   8   3       54.79       53.33     49.13 o 
 -10   8   3       52.80       45.08     47.48 o 
  -9   8   3       52.80       73.79     47.22 o 
  -8   8   3       48.69       10.01     33.88 o 
  -7   8   3      100.18      118.20     48.72 o 
  -6   8   3       27.10       28.48     38.41 o 
  -5   8   3       10.25       14.02     32.90 o 
  -4   8   3       34.79      -26.79     26.83 o 
  -3   8   3      509.27      517.36     48.73 o 
  -2   8   3      385.74      424.73     67.02 o 
  -1   8   3        2.25       15.92     23.08 o 
   0   8   3      258.37      276.00     36.89 o 
   1   8   3      219.74      267.42     62.36 o 
   2   8   3      408.63      507.18     80.05 o 
   3   8   3      412.90      447.15     78.02 o 
   4   8   3      241.45      260.38     68.32 o 
   5   8   3      464.09      503.51     87.95 o 
   6   8   3      284.03      496.13     90.54 o 
   7   8   3      175.34      136.41     63.56 o 
   8   8   3      383.30      445.35     93.20 o 
 -10   9   3      212.81      184.79     63.67 o 
  -9   9   3      134.74      154.17     56.66 o 
  -8   9   3      267.18      324.61     69.67 o 
  -7   9   3      212.56      220.99     60.15 o 
  -6   9   3       82.17      174.82     54.71 o 
  -5   9   3      427.10      414.58     72.63 o 
  -4   9   3       72.34       95.94     41.67 o 
  -3   9   3     1037.60     1112.48     67.86 o 
  -2   9   3      221.49      254.94     38.38 o 
  -1   9   3       43.43       54.26     29.42 o 
   0   9   3      520.35      575.54     78.29 o 
   1   9   3      692.47      668.40     84.96 o 
   2   9   3      178.78      226.84     62.28 o 
   3   9   3       67.99       53.21     51.72 o 
   4   9   3      111.42      107.70     58.54 o 
   5   9   3       85.72       93.50     54.26 o 
   6   9   3      102.63       94.55     63.86 o 
   7   9   3        9.69       22.22     60.22 o 
  -8  10   3       19.31      -41.77     27.84 o 
  -7  10   3       10.32        9.44     39.91 o 
  -6  10   3       66.29       47.93     42.91 o 
  -5  10   3        5.15        5.96     33.69 o 
  -4  10   3       82.39      149.67     50.97 o 
  -3  10   3       41.04       38.64     36.13 o 
  -2  10   3        4.77      -12.31     22.98 o 
  -1  10   3       32.43       64.76     50.29 o 
   0  10   3      110.30       88.52     52.54 o 
   1  10   3      144.95      143.64     58.50 o 
   2  10   3       37.97        7.46     42.53 o 
   3  10   3       72.00       81.02     54.15 o 
   4  10   3       30.32       37.03     45.38 o 
   5  10   3       17.94        6.75     48.90 o 
  -6  11   3      120.17      238.08     62.70 o 
  -5  11   3      334.53      325.58     73.41 o 
  -4  11   3      291.55      305.38     67.98 o 
  -3  11   3      240.05      291.03     62.17 o 
  -1  11   3      216.99      102.38     57.71 o 
   0  11   3      176.05      267.35     73.86 o 
   1  11   3       91.21       76.49     58.99 o 
   2  11   3      168.25      139.18     63.52 o 
   3  11   3       42.54       81.73     53.03 o 
  -6 -11   4      195.77      215.41     55.95 o 
  -5 -11   4      302.53      258.91     63.11 o 
  -4 -11   4      302.55      278.70     69.33 o 
  -3 -11   4      295.33      227.85     66.14 o 
  -2 -11   4      190.01      188.01     39.62 o 
  -1 -11   4       77.74       60.89     38.04 o 
   0 -11   4       63.23       94.93     57.41 o 
   1 -11   4      516.95      459.78     59.54 o 
   2 -11   4       60.97       88.90     33.69 o 
   3 -11   4        6.56      -38.20     25.47 o 
  -8 -10   4       76.05       78.29     37.21 o 
  -7 -10   4        5.28        6.00     33.65 o 
  -6 -10   4       98.26      104.89     43.21 o 
  -5 -10   4        0.22        0.19     28.22 o 
  -4 -10   4       89.88       95.41     48.31 o 
  -3 -10   4        4.47       -5.86     24.19 o 
  -2 -10   4       29.20       30.55     26.13 o 
  -1 -10   4       24.74       42.32     28.06 o 
   0 -10   4       13.97       16.96     26.03 o 
   1 -10   4      100.78      121.54     36.62 o 
   2 -10   4       57.07      102.25     33.22 o 
   3 -10   4        7.72      -10.63     26.25 o 
   4 -10   4       39.72       45.13     30.51 o 
   5 -10   4        0.15       36.20     39.05 o 
 -10  -9   4       40.83      -32.68     25.11 o 
  -9  -9   4      106.61      172.83     54.30 o 
  -8  -9   4      136.58      123.29     48.64 o 
  -7  -9   4      142.43      109.39     50.52 o 
  -6  -9   4       34.32       52.88     35.41 o 
  -5  -9   4      192.86      183.10     51.08 o 
  -4  -9   4      844.91      970.79    100.73 o 
  -3  -9   4      152.51      132.10     31.72 o 
  -2  -9   4      172.45      216.34     39.66 o 
  -1  -9   4      313.99      322.03     44.45 o 
   0  -9   4       81.56      186.73     36.50 o 
   1  -9   4      877.86      824.71     65.19 o 
   2  -9   4      168.77      187.37     38.37 o 
   3  -9   4       83.43       82.09     31.70 o 
   4  -9   4      213.53      188.53     41.33 o 
   5  -9   4      120.56      142.71     38.23 o 
   6  -9   4      239.72      227.14     58.69 o 
 -11  -8   4       62.22       91.40     41.48 o 
 -10  -8   4      140.05      190.90     52.69 o 
  -9  -8   4       62.35       93.76     41.82 o 
  -8  -8   4       64.28       94.89     42.20 o 
  -7  -8   4       27.92        3.41     27.81 o 
  -6  -8   4      100.21      117.48     43.66 o 
  -5  -8   4       55.48       73.79     36.65 o 
  -4  -8   4       70.56       82.32     27.92 o 
  -3  -8   4       74.58       47.25     36.76 o 
  -2  -8   4      211.16      187.20     35.44 o 
  -1  -8   4       79.19       92.14     26.70 o 
   0  -8   4       78.36       19.54     31.48 o 
   1  -8   4      168.60      183.40     69.65 o 
   2  -8   4      148.10      188.31     68.99 o 
   3  -8   4       28.13       32.44     32.47 o 
   4  -8   4      121.24      140.44     34.77 o 
   5  -8   4      207.18      270.90     68.49 o 
   6  -8   4      113.19      177.14     57.07 o 
   7  -8   4      109.72      107.99     33.71 o 
 -12  -7   4       97.87      159.31     56.62 o 
 -11  -7   4       68.98       76.01     33.69 o 
 -10  -7   4      218.90      261.34     44.54 o 
  -9  -7   4      154.48      152.13     31.54 o 
  -8  -7   4      274.47      318.36     39.63 o 
  -7  -7   4      489.45      566.58     74.31 o 
  -6  -7   4      705.58      683.73     80.46 o 
  -5  -7   4      704.16      617.14     75.55 o 
  -4  -7   4      411.27      446.27     42.27 o 
  -3  -7   4     1388.02     1311.70     67.98 o 
  -2  -7   4      846.51      816.57     54.23 o 
  -1  -7   4      623.80      645.99     51.46 o 
   0  -7   4     1033.22     1025.18     60.56 o 
   1  -7   4      752.75      738.18     56.08 o 
   2  -7   4      823.38      796.56     59.72 o 
   3  -7   4      280.17      336.24     42.52 o 
   4  -7   4      584.26      677.30    193.22 o 
   5  -7   4      277.20      348.79     99.08 o 
   6  -7   4      163.42      250.05     35.13 o 
   7  -7   4      161.97      256.97     74.82 o 
   8  -7   4       63.21       15.33     39.72 o 
 -12  -6   4      118.45      125.43     54.38 o 
 -11  -6   4       65.99       78.56     29.03 o 
 -10  -6   4      532.76      540.63     52.11 o 
  -9  -6   4      183.36      193.43     38.21 o 
  -8  -6   4      356.34      348.94     40.56 o 
  -7  -6   4      371.63      376.91     40.85 o 
  -6  -6   4      243.33      246.10     36.91 o 
  -5  -6   4      335.84      393.23     28.36 o 
  -4  -6   4       31.49       63.22     21.08 o 
  -3  -6   4      618.20      604.49     43.16 o 
  -2  -6   4       81.65      108.49     26.38 o 
  -1  -6   4       26.21       12.89     20.95 o 
   0  -6   4       72.80       98.60     27.59 o 
   1  -6   4        1.15        4.40     21.73 o 
   2  -6   4      222.23      179.99     49.75 o 
   3  -6   4      395.94      407.42     46.72 o 
   4  -6   4      114.28      118.58     25.08 o 
   5  -6   4       41.26       46.47     21.56 o 
   6  -6   4      357.44      389.25     39.56 o 
   7  -6   4      149.40       99.42     49.02 o 
   8  -6   4       10.84       42.05     41.56 o 
   9  -6   4      177.10      238.04     66.07 o 
 -13  -5   4       21.90       67.57     42.91 o 
 -12  -5   4      104.78       19.41     45.76 o 
 -11  -5   4      197.04      166.91     57.86 o 
 -10  -5   4       79.86       86.20     30.58 o 
  -9  -5   4      410.86      384.88    104.42 o 
  -8  -5   4      184.55      157.52     30.68 o 
  -7  -5   4     1325.16     1391.93     68.30 o 
  -6  -5   4      895.82      977.18     53.96 o 
  -5  -5   4      744.99      689.59     32.64 o 
  -4  -5   4     1165.82     1077.99     40.58 o 
  -3  -5   4      344.06      318.17     34.63 o 
  -2  -5   4     3809.04     3660.33     91.70 o 
  -1  -5   4      424.92      407.63     47.49 o 
   0  -5   4      439.64      406.71     37.82 o 
   1  -5   4     1080.79     1097.82     98.65 o 
   2  -5   4      432.08      428.79     42.86 o 
   3  -5   4      478.37      504.17     69.68 o 
   4  -5   4      289.92      292.08     33.11 o 
   5  -5   4      459.40      414.17     38.91 o 
   6  -5   4      201.39      214.90     38.87 o 
   7  -5   4      168.94      183.52     58.50 o 
   8  -5   4       41.26       92.34     46.43 o 
   9  -5   4       97.72      120.18     49.58 o 
 -13  -4   4      106.03       84.09     54.53 o 
 -12  -4   4       74.99       98.30     52.95 o 
 -11  -4   4      307.65      281.55     65.54 o 
 -10  -4   4       19.28        6.75     32.21 o 
  -9  -4   4       42.59       63.03     25.73 o 
  -8  -4   4      526.21      549.62     44.97 o 
  -7  -4   4      230.34      274.51     33.55 o 
  -6  -4   4      600.50      534.91     58.63 o 
  -5  -4   4      151.84      150.60     16.75 o 
  -4  -4   4      742.54      753.94     31.82 o 
  -3  -4   4     1301.85     1387.24     44.38 o 
  -2  -4   4       19.34       22.55     11.39 o 
  -1  -4   4     1396.51     1415.15     44.43 o 
   0  -4   4      318.50      389.05     35.57 o 
   1  -4   4      162.98      185.05     29.33 o 
   2  -4   4      294.30      308.62     36.71 o 
   3  -4   4      150.08      179.62     26.24 o 
   4  -4   4       37.23       32.81     25.51 o 
   5  -4   4      280.40      340.15     41.75 o 
   6  -4   4      473.89      495.25     48.74 o 
   7  -4   4       94.34      105.64     31.38 o 
   8  -4   4      239.18      311.04     65.28 o 
   9  -4   4       40.47       18.92     43.81 o 
  10  -4   4       20.01       32.72     41.37 o 
 -14  -3   4       13.45       -7.49     52.17 o 
 -13  -3   4       70.30      105.98     56.70 o 
 -12  -3   4       34.09       65.54     46.96 o 
 -11  -3   4      165.77      190.04     58.91 o 
 -10  -3   4      150.06      203.98     59.59 o 
  -9  -3   4      530.81      545.81     43.86 o 
  -8  -3   4       65.34       82.15     24.30 o 
  -7  -3   4      402.56      396.75     41.71 o 
  -6  -3   4      896.12      849.30     46.05 o 
  -5  -3   4      261.12      281.46     31.95 o 
  -4  -3   4      649.53      677.74     29.96 o 
  -3  -3   4      407.71      347.42     21.66 o 
  -2  -3   4     2030.70     2102.96     57.99 o 
  -1  -3   4     1707.42     1759.32     51.27 o 
   0  -3   4     2369.37     2357.20     86.56 o 
   1  -3   4      803.67      687.74     60.48 o 
   2  -3   4     2136.93     2101.10    121.79 o 
   3  -3   4     1389.33     1437.16     66.25 o 
   4  -3   4     1109.77     1219.89     63.33 o 
   5  -3   4     1693.13     1693.21     79.64 o 
   6  -3   4       89.01       77.23     30.42 o 
   7  -3   4      718.44      757.53    100.23 o 
   8  -3   4      219.80      228.63     47.39 o 
   9  -3   4       98.95       61.65     35.08 o 
  10  -3   4       60.44      110.59     37.70 o 
 -14  -2   4       64.55       46.28     51.72 o 
 -13  -2   4      136.64       71.09     54.56 o 
 -12  -2   4      895.51      995.52    106.17 o 
 -11  -2   4      133.88      171.60     60.67 o 
 -10  -2   4      287.94      279.38     63.86 o 
  -9  -2   4      392.22      343.50     33.74 o 
  -8  -2   4      658.72      587.31     39.34 o 
  -7  -2   4      129.63      119.69     21.62 o 
  -6  -2   4       86.73       79.88     19.30 o 
  -5  -2   4       18.25       16.36     13.94 o 
  -4  -2   4     1357.02     1386.47     52.58 o 
  -3  -2   4     1279.06     1242.37     49.09 o 
  -2  -2   4      714.26      674.69     34.68 o 
  -1  -2   4      135.79      151.06     32.12 o 
   0  -2   4      408.75      366.05     45.31 o 
   1  -2   4      174.72      224.36     40.59 o 
   2  -2   4      364.71      368.13     36.76 o 
   3  -2   4       44.07       46.67     20.47 o 
   4  -2   4      856.47      862.68     51.37 o 
   5  -2   4      514.86      528.67     64.42 o 
   6  -2   4      487.73      439.00     46.20 o 
   7  -2   4       59.51       57.17     39.12 o 
   8  -2   4      204.54      213.17     38.05 o 
   9  -2   4      312.72      422.00     72.03 o 
  10  -2   4       61.32      111.79     38.30 o 
 -14  -1   4       29.80      -40.06     28.59 o 
 -13  -1   4       84.50      177.44     55.20 o 
 -12  -1   4      395.30      345.29     70.86 o 
 -11  -1   4      240.53      174.90     55.24 o 
 -10  -1   4      256.23      312.99     61.72 o 
  -9  -1   4     1648.34     1698.25    112.95 o 
  -8  -1   4      885.68      872.88     43.67 o 
  -7  -1   4     2940.59     2899.86     95.53 o 
  -6  -1   4     3600.19     3558.63    106.88 o 
  -5  -1   4     1406.91     1430.60     51.90 o 
  -4  -1   4     3597.81     3792.80    111.35 o 
  -3  -1   4     2186.12     2112.96     69.16 o 
  -2  -1   4     5143.63     5370.77    152.09 o 
  -1  -1   4     6129.11     6109.42    234.74 o 
   0  -1   4     4284.99     4199.06    178.64 o 
   1  -1   4       90.39      100.62     30.39 o 
   2  -1   4       22.62       26.54     15.86 o 
   3  -1   4     1168.65     1116.59     56.27 o 
   4  -1   4     1253.35     1327.45     61.98 o 
   5  -1   4     1122.59      992.15     81.58 o 
   6  -1   4      161.82      180.25     33.69 o 
   7  -1   4      272.34      302.65     68.77 o 
   8  -1   4      667.75      726.56     82.14 o 
   9  -1   4      207.34      145.53     35.54 o 
  10  -1   4       83.99       35.04     37.06 o 
 -14   0   4       96.24      108.08     46.24 o 
 -13   0   4      133.99      204.54     63.22 o 
 -12   0   4       23.84       -0.94     40.36 o 
 -11   0   4      245.62      214.47     58.42 o 
 -10   0   4      770.92      802.19     85.63 o 
  -9   0   4      265.82      294.10     56.85 o 
  -8   0   4      119.52      160.09     40.47 o 
  -7   0   4        8.23        3.86      9.97 o 
  -6   0   4      853.34      796.52     34.75 o 
  -5   0   4      188.82      210.89     39.27 o 
  -4   0   4      427.68      390.51     24.51 o 
  -3   0   4      476.39      521.32     30.31 o 
  -2   0   4     6463.51     6692.98    257.98 o 
  -1   0   4     3119.38     3001.74    132.96 o 
   0   0   4     1577.85     1606.29     88.10 o 
   1   0   4       47.31       86.30     30.54 o 
   2   0   4      241.17      220.32     26.83 o 
   3   0   4      559.44      449.44     53.29 o 
   4   0   4      825.83      842.82     50.23 o 
   5   0   4       10.82        5.16     18.74 o 
   6   0   4      172.55      180.43     26.13 o 
   7   0   4       49.69       53.61     28.86 o 
   8   0   4        8.69       19.54     23.14 o 
   9   0   4      260.24      213.02     39.11 o 
  10   0   4        8.46      -34.85     23.23 o 
  11   0   4       27.61       40.96     33.84 o 
 -14   1   4       35.27       84.06     35.71 o 
 -13   1   4       68.97       51.57     45.16 o 
 -12   1   4      360.21      411.17     74.65 o 
 -11   1   4      248.93      237.67     57.22 o 
 -10   1   4      173.17      160.47     50.18 o 
  -9   1   4     1627.98     1477.71    110.18 o 
  -8   1   4      830.78      790.61     75.89 o 
  -7   1   4     3197.45     2936.83    145.74 o 
  -6   1   4     3374.21     3194.73    157.09 o 
  -5   1   4     1200.01     1234.93     44.68 o 
  -4   1   4     3685.64     3737.34    107.93 o 
  -3   1   4     2036.77     2056.76     67.68 o 
  -2   1   4     5676.38     5650.05    215.18 o 
  -1   1   4     5353.05     5488.68    231.22 o 
   0   1   4     3853.92     4038.52    177.78 o 
   1   1   4       64.06       37.70     25.26 o 
   2   1   4        0.21       -0.22     11.61 o 
   3   1   4     1153.48     1209.83     45.82 o 
   4   1   4     1067.79     1066.65     78.66 o 
   5   1   4     1069.27     1128.20     49.36 o 
   6   1   4      187.60      217.32     43.66 o 
   7   1   4      342.37      318.94     40.39 o 
   8   1   4      685.86      644.38    139.67 o 
   9   1   4      196.07      188.65     82.09 o 
  10   1   4       92.38       61.93     65.81 o 
 -14   2   4       73.58       61.95     42.35 o 
 -13   2   4      155.48      204.99     64.42 o 
 -12   2   4      881.48      908.40     90.05 o 
 -11   2   4      139.60      138.19     33.34 o 
 -10   2   4      363.03      387.45     65.92 o 
  -9   2   4      383.39      326.52     57.22 o 
  -8   2   4      636.02      600.42     64.76 o 
  -7   2   4      124.28      125.92     34.25 o 
  -6   2   4       81.33       74.28     28.03 o 
  -5   2   4       22.66       40.44     21.89 o 
  -4   2   4     1294.63     1301.74     48.16 o 
  -3   2   4     1249.93     1240.47     37.39 o 
  -2   2   4      703.35      707.94     39.65 o 
  -1   2   4      136.54      105.68     19.13 o 
   0   2   4      432.49      424.30     45.59 o 
   1   2   4      150.61      158.69     19.54 o 
   2   2   4      396.30      433.17     23.96 o 
   3   2   4       57.29       37.56     13.48 o 
   4   2   4      793.82      772.11     35.04 o 
   5   2   4      496.02      535.19     31.86 o 
   6   2   4      425.07      441.85     36.35 o 
   7   2   4       75.02       53.69     22.71 o 
   8   2   4      167.69      232.76     39.07 o 
   9   2   4      306.18      345.08     46.06 o 
  10   2   4       41.55      -17.92     77.52 o 
 -14   3   4       20.53       84.77     44.15 o 
 -13   3   4       85.39       58.72     33.10 o 
 -12   3   4       22.56       17.08     26.49 o 
 -11   3   4      219.64      234.84     59.47 o 
 -10   3   4       97.33      123.63     32.27 o 
  -9   3   4      605.76      653.94     73.08 o 
  -8   3   4      122.96      150.61     43.06 o 
  -7   3   4      539.55      553.80     56.62 o 
  -6   3   4      882.35      871.97     63.89 o 
  -5   3   4      241.26      236.67     14.58 o 
  -4   3   4      824.06      753.58     53.18 o 
  -3   3   4      454.52      459.07     41.82 o 
   0   3   4     2407.93     2378.04    123.97 o 
   1   3   4      618.65      696.73     67.27 o 
   2   3   4     2203.72     2279.60     87.39 o 
   3   3   4     1275.93     1288.11     47.22 o 
   4   3   4     1100.98     1037.94     41.03 o 
   5   3   4     1687.13     1660.97     76.01 o 
   6   3   4       50.97       30.63     19.24 o 
   7   3   4      770.24      765.41     67.47 o 
   8   3   4      183.39      186.84     30.27 o 
   9   3   4       98.25       90.76     30.92 o 
  10   3   4       58.41       66.93     33.20 o 
 -13   4   4      101.21      118.56     38.84 o 
 -12   4   4       89.75      137.03     43.66 o 
 -11   4   4      304.55      404.00     50.05 o 
 -10   4   4       12.62        7.25     23.96 o 
  -9   4   4       71.62      103.66     28.86 o 
  -8   4   4      479.90      457.83     60.90 o 
  -7   4   4      199.95      282.34     46.39 o 
  -6   4   4      630.90      659.56     56.40 o 
  -5   4   4      187.24      207.09     36.16 o 
  -4   4   4      769.95      697.03     54.08 o 
  -3   4   4     1276.39     1370.64     79.18 o 
  -1   4   4     1387.22     1346.92     88.97 o 
   0   4   4      322.68      425.56     55.61 o 
   1   4   4      146.11      184.04     45.27 o 
   2   4   4      293.90      311.04     55.20 o 
   3   4   4      184.41      223.49     42.23 o 
   4   4   4       51.57       35.66     25.73 o 
   5   4   4      307.99      315.55     28.07 o 
   6   4   4      424.09      465.30     34.25 o 
   7   4   4      133.93      163.45     33.01 o 
   8   4   4      273.89      285.17     51.02 o 
   9   4   4       48.40       64.72     30.89 o 
  10   4   4       22.55       29.61     51.72 o 
 -13   5   4       35.18      105.90     36.49 o 
 -12   5   4      116.16       73.77     33.10 o 
 -11   5   4      223.06      264.70     44.65 o 
 -10   5   4       96.47      128.19     75.87 o 
  -9   5   4      423.85      397.39     45.44 o 
  -8   5   4      266.72      315.23     39.29 o 
  -7   5   4     1363.93     1310.87     89.98 o 
  -6   5   4      953.24      884.22     68.50 o 
  -5   5   4      733.73      720.90     59.29 o 
  -4   5   4     1215.92     1107.49     69.33 o 
  -3   5   4      410.62      336.94     38.94 o 
  -2   5   4     3794.12     3592.42    174.60 o 
  -1   5   4      492.56      457.53     57.04 o 
   0   5   4      459.97      563.88     65.32 o 
   1   5   4     1015.22     1055.82     88.37 o 
   2   5   4      427.58      535.33     69.37 o 
   3   5   4      486.46      356.87     64.23 o 
   4   5   4      288.23      234.52     57.64 o 
   5   5   4      499.14      532.18     75.44 o 
   6   5   4      178.41      234.03     38.41 o 
   7   5   4      153.46      154.12     34.28 o 
   8   5   4       42.73       85.29     32.64 o 
   9   5   4       97.13      132.04     37.03 o 
 -12   6   4       92.60       92.38     51.72 o 
 -11   6   4       48.18      102.87     53.03 o 
 -10   6   4      562.90      635.53     57.30 o 
  -9   6   4      159.10      147.80     35.32 o 
  -8   6   4      288.16      307.52     40.62 o 
  -7   6   4      382.36      385.04     59.23 o 
  -6   6   4      249.20      227.76     50.14 o 
  -5   6   4      324.62      335.60     35.23 o 
  -4   6   4       33.10       25.15     21.77 o 
  -3   6   4      591.96      570.14     50.33 o 
  -2   6   4       80.86       83.64     39.31 o 
  -1   6   4       25.76       11.50     35.41 o 
   0   6   4       79.08      102.12     48.27 o 
   1   6   4        2.18       -7.01     14.61 o 
   2   6   4      243.87      240.25     56.55 o 
   3   6   4      431.46      574.12     75.55 o 
   4   6   4      129.72      143.90     52.46 o 
   5   6   4       22.72       37.03     44.48 o 
   6   6   4      356.36      402.29     74.65 o 
   7   6   4      170.35      162.45     38.72 o 
   8   6   4       17.99        9.67     31.29 o 
   9   6   4      171.09      138.55     60.11 o 
 -12   7   4       80.30      190.75     64.72 o 
 -11   7   4       48.69      -16.00     42.16 o 
 -10   7   4      218.02      179.32     63.30 o 
  -9   7   4      136.38      208.32     57.04 o 
  -8   7   4      348.60      262.14     59.88 o 
  -7   7   4      436.16      531.62     75.89 o 
  -6   7   4      683.13      631.49     79.71 o 
  -5   7   4      728.56      655.90     45.84 o 
  -4   7   4      422.55      396.55     35.16 o 
  -3   7   4     1450.59     1402.53     53.88 o 
  -2   7   4      812.34      822.69     53.97 o 
  -1   7   4      633.36      718.60     60.13 o 
   0   7   4     1005.88      917.08     59.57 o 
   1   7   4      791.84      727.24     87.24 o 
   2   7   4      820.00      833.78     90.84 o 
   3   7   4      234.01      201.02     58.76 o 
   4   7   4      601.39      635.12     87.39 o 
   5   7   4      276.32      264.54     69.03 o 
   6   7   4      177.68      117.75     60.11 o 
   7   7   4      158.90      214.02     70.49 o 
   8   7   4       45.32       56.06     36.18 o 
 -11   8   4       80.59       99.31     58.72 o 
 -10   8   4      143.14      103.02     57.45 o 
  -9   8   4       46.71       26.01     44.93 o 
  -8   8   4       50.32      114.00     46.02 o 
  -7   8   4       39.80       26.76     33.47 o 
  -6   8   4      117.49      123.67     47.52 o 
  -5   8   4       58.16       92.94     36.84 o 
  -4   8   4       58.08       91.70     38.75 o 
  -3   8   4       66.87       69.66     28.79 o 
  -2   8   4      216.55      214.75     53.55 o 
  -1   8   4       80.02       46.67     25.04 o 
   0   8   4       85.73      128.80     51.72 o 
   1   8   4      170.17      173.10     61.50 o 
   2   8   4      166.72      111.11     51.23 o 
   3   8   4       41.61       72.48     46.47 o 
   4   8   4      142.61      114.30     53.96 o 
   5   8   4      216.65      212.56     67.49 o 
   6   8   4      130.59      218.63     70.15 o 
   7   8   4      129.20      100.81     59.25 o 
 -10   9   4       52.42       76.45     50.25 o 
  -9   9   4      103.74       82.59     45.64 o 
  -8   9   4      126.57      139.18     51.83 o 
  -7   9   4      182.21      123.22     49.13 o 
  -6   9   4       49.09       50.40     37.70 o 
  -5   9   4      204.51      156.53     50.97 o 
  -4   9   4      824.93      893.03     93.72 o 
  -3   9   4      135.49      197.53     61.87 o 
  -2   9   4      223.32      191.89     61.78 o 
  -1   9   4      341.10      365.05     43.92 o 
   0   9   4      110.42      158.14     62.58 o 
   1   9   4      828.41      704.83     95.34 o 
   2   9   4      183.20      281.02     71.58 o 
   3   9   4       98.98      166.61     59.10 o 
   4   9   4      218.05      282.49     70.86 o 
   5   9   4      117.86      182.95     69.29 o 
   6   9   4      228.97      209.82     78.47 o 
  -8  10   4       77.77       85.67     42.50 o 
  -7  10   4       12.14       63.07     43.17 o 
  -6  10   4      101.48      168.37     54.86 o 
  -5  10   4        0.99      -32.64     28.41 o 
  -4  10   4       89.16      177.78     50.67 o 
  -3  10   4        6.30       25.80     26.08 o 
  -2  10   4       30.74       33.74     25.08 o 
  -1  10   4       24.43       57.90     47.14 o 
   0  10   4       15.28       -8.09     45.72 o 
   1  10   4       94.84      251.23     69.93 o 
   2  10   4       56.44       74.31     53.18 o 
   3  10   4        3.50      -16.41     43.66 o 
   4  10   4       52.32       51.04     47.14 o 
   5  10   4        1.34      -17.28     33.24 o 
  -6  11   4      209.54      343.38     70.49 o 
  -5  11   4      327.44      375.76     74.43 o 
  -4  11   4      305.57      267.53     63.82 o 
  -3  11   4      290.49      319.51     62.06 o 
  -2  11   4      201.04      193.30     63.15 o 
  -1  11   4       86.19       73.68     56.89 o 
   0  11   4       76.69       40.81     54.49 o 
   1  11   4      470.35      552.08     97.62 o 
   2  11   4       64.24       53.89     54.75 o 
  -6 -11   5      135.67      122.73     35.19 o 
  -5 -11   5      250.06      257.19     60.41 o 
  -4 -11   5      151.41      177.59     56.44 o 
  -3 -11   5      139.58      213.19     67.90 o 
  -2 -11   5      114.53      189.28     42.75 o 
  -1 -11   5       41.66       79.41     31.50 o 
   0 -11   5      265.17      228.58     44.63 o 
   1 -11   5      143.26      169.74     54.88 o 
  -8 -10   5       33.89      128.50     43.62 o 
  -7 -10   5       69.08       78.96     35.30 o 
  -6 -10   5       78.65       63.86     37.36 o 
  -5 -10   5       35.58       58.01     35.26 o 
  -4 -10   5       87.38       92.41     46.54 o 
  -3 -10   5       24.07       19.56     28.11 o 
  -2 -10   5       64.22       53.60     31.65 o 
  -1 -10   5       32.18       60.47     61.50 o 
   0 -10   5       51.86       80.22     34.09 o 
   1 -10   5       62.38       42.93     29.77 o 
   2 -10   5       29.73       35.99     44.39 o 
   3 -10   5        5.12       20.33     28.99 o 
   4 -10   5        1.58       -7.22     26.55 o 
 -10  -9   5       70.14      143.60     42.42 o 
  -9  -9   5      147.45      133.30     51.68 o 
  -8  -9   5      163.77      115.95     44.67 o 
  -7  -9   5       81.34       57.34     42.46 o 
  -6  -9   5      214.04      311.49     64.76 o 
  -5  -9   5      240.04      194.68     55.76 o 
  -4  -9   5      543.09      599.41     83.31 o 
  -3  -9   5      160.29      177.07     36.06 o 
  -2  -9   5      209.66      199.79     36.66 o 
  -1  -9   5      436.01      488.51     54.87 o 
   0  -9   5      354.88      348.24     48.09 o 
   1  -9   5      869.45      785.45     66.83 o 
   2  -9   5      290.44      320.31     49.19 o 
   3  -9   5      208.33      227.20     43.26 o 
   4  -9   5      414.73      354.85     52.56 o 
   5  -9   5      184.58      222.49     83.23 o 
 -11  -8   5       65.37       33.61     31.93 o 
 -10  -8   5      199.65      165.26     52.80 o 
  -9  -8   5      287.48      319.25     63.97 o 
  -8  -8   5       59.58       51.30     35.68 o 
  -7  -8   5      184.38      140.79     48.68 o 
  -6  -8   5      103.12      175.76     49.05 o 
  -5  -8   5      152.89      149.60     48.31 o 
  -4  -8   5      226.53      266.59     38.45 o 
  -3  -8   5       54.60       63.20     26.29 o 
  -2  -8   5       42.04       84.43     29.86 o 
  -1  -8   5       46.86       44.95     26.26 o 
   0  -8   5      285.40      280.28     41.86 o 
   1  -8   5       70.91       70.79     29.19 o 
   2  -8   5       18.00       32.20     29.06 o 
   3  -8   5       19.54       72.60     58.99 o 
   4  -8   5        3.60      -30.70     23.78 o 
   5  -8   5        7.06        0.22     26.37 o 
   6  -8   5       51.89      102.76     47.59 o 
 -12  -7   5       49.40       51.08     46.77 o 
 -11  -7   5       41.96       52.79     25.91 o 
 -10  -7   5       76.37       86.68     29.36 o 
  -9  -7   5      147.30      196.89     50.03 o 
  -8  -7   5      557.83      686.05     82.89 o 
  -7  -7   5       77.60      102.57     40.10 o 
  -6  -7   5       45.62       22.00     33.58 o 
  -5  -7   5      333.73      378.87     66.86 o 
  -4  -7   5      266.20      318.41     39.35 o 
  -3  -7   5     1040.68     1032.30     61.14 o 
  -2  -7   5      260.21      315.95     39.93 o 
  -1  -7   5      226.77      186.98     34.26 o 
   0  -7   5      799.24      840.77     59.52 o 
   1  -7   5      499.38      606.96     54.86 o 
   2  -7   5      511.23      535.71     54.07 o 
   3  -7   5      317.41      418.79     49.53 o 
   4  -7   5      189.07      211.61     44.30 o 
   5  -7   5      322.39      374.90     72.46 o 
   6  -7   5      102.90      113.36     49.24 o 
   7  -7   5      186.24      268.81     65.32 o 
 -13  -6   5      111.30      139.63     58.46 o 
 -12  -6   5      191.73      208.62     61.95 o 
 -11  -6   5      183.09      175.02     37.66 o 
 -10  -6   5      597.06      612.51     53.83 o 
  -9  -6   5      679.43      673.79     53.97 o 
  -8  -6   5      468.42      406.15     43.24 o 
  -7  -6   5      888.36      888.49     55.62 o 
  -6  -6   5      593.11      596.71     45.58 o 
  -5  -6   5      851.29      842.66     40.13 o 
  -4  -6   5      661.81      714.04     49.73 o 
  -3  -6   5      681.27      668.94     47.85 o 
  -2  -6   5      171.86      158.40     29.82 o 
  -1  -6   5      319.26      351.61     70.90 o 
   0  -6   5      107.84      112.66     40.59 o 
   1  -6   5       75.76       54.61     26.67 o 
   2  -6   5      325.47      312.82     43.54 o 
   3  -6   5       10.95       41.19     26.55 o 
   4  -6   5       35.18       56.83     30.58 o 
   5  -6   5      248.60      202.85     55.73 o 
   6  -6   5       19.60        8.84     27.69 o 
   7  -6   5       40.03        4.01     37.29 o 
   8  -6   5      112.38      138.39     55.13 o 
 -13  -5   5        8.81       29.68     49.77 o 
 -12  -5   5       43.09       16.23     45.83 o 
 -11  -5   5        2.60      -45.03     30.02 o 
 -10  -5   5       72.32       83.06     24.65 o 
  -9  -5   5       86.15       68.61     26.82 o 
  -8  -5   5       41.84       36.50     24.63 o 
  -7  -5   5      196.16      167.91     31.23 o 
  -6  -5   5      717.61      695.61     47.99 o 
  -5  -5   5      223.71      226.58     22.96 o 
  -4  -5   5       53.23       48.81     16.23 o 
  -3  -5   5      553.85      553.91     29.95 o 
  -2  -5   5     1987.96     2020.07     60.57 o 
  -1  -5   5     1059.30     1053.46    106.67 o 
   0  -5   5      183.20      226.84     34.68 o 
   1  -5   5      275.13      280.06     39.26 o 
   2  -5   5      346.96      430.11     45.88 o 
   3  -5   5      664.11      657.98     80.68 o 
   4  -5   5      770.96      805.07     87.99 o 
   5  -5   5      140.03      126.36     35.00 o 
   6  -5   5      242.92      373.22     52.48 o 
   7  -5   5      334.93      350.40     49.90 o 
   8  -5   5      195.97      194.57     63.18 o 
   9  -5   5      114.13      134.72     54.34 o 
 -14  -4   5      111.31      188.99     69.59 o 
 -13  -4   5      147.51      231.71     69.63 o 
 -12  -4   5      272.24      335.55     72.81 o 
 -11  -4   5       38.20       68.54     42.87 o 
 -10  -4   5      562.21      551.17     48.79 o 
  -9  -4   5      284.06      324.03     43.53 o 
  -8  -4   5     1578.17     1616.97     74.45 o 
  -7  -4   5      633.51      655.05     46.38 o 
  -6  -4   5      796.67      778.74     47.30 o 
  -5  -4   5     1383.85     1318.41     62.17 o 
  -4  -4   5      260.67      280.02     21.87 o 
  -3  -4   5     1430.48     1550.72     73.00 o 
  -2  -4   5      681.16      677.27     31.30 o 
  -1  -4   5      413.04      459.54     26.49 o 
   0  -4   5      430.67      454.79     41.15 o 
   1  -4   5      159.17      169.80     44.71 o 
   2  -4   5      247.98      220.31     50.48 o 
   3  -4   5      182.06      174.78     51.38 o 
   4  -4   5       97.56       96.98     29.91 o 
   5  -4   5      317.90      401.07     46.90 o 
   6  -4   5      128.91      141.75     45.33 o 
   7  -4   5      373.66      400.04     51.86 o 
   8  -4   5      124.84      113.21     47.56 o 
   9  -4   5        6.40       11.43     40.10 o 
 -14  -3   5       67.98       66.56     57.07 o 
 -13  -3   5       61.86       14.13     43.17 o 
 -12  -3   5       57.39       62.13     47.97 o 
 -11  -3   5       97.81       92.26     51.83 o 
 -10  -3   5      334.09      315.13     63.44 o 
  -9  -3   5      327.62      299.09     35.71 o 
  -8  -3   5      304.65      297.55     34.38 o 
  -7  -3   5      897.70      862.85     47.97 o 
  -6  -3   5      127.57      112.20     23.41 o 
  -5  -3   5     1506.45     1484.26     62.56 o 
  -4  -3   5      737.42      717.80     39.06 o 
  -3  -3   5     1005.07     1033.97     53.12 o 
  -2  -3   5     4825.00     4967.42    144.45 o 
  -1  -3   5     3776.96     3679.10    174.07 o 
   0  -3   5     1290.30     1184.51     84.47 o 
   1  -3   5     3096.48     3148.34    161.18 o 
   2  -3   5     2568.10     2660.57    147.61 o 
   3  -3   5     2701.48     2780.69    106.92 o 
   4  -3   5     1877.14     1884.91     86.33 o 
   5  -3   5      469.70      428.64     49.25 o 
   6  -3   5      521.14      440.35     49.58 o 
   7  -3   5      397.24      357.79     48.58 o 
   8  -3   5      314.89      358.63    109.28 o 
   9  -3   5       83.71      228.67     51.49 o 
 -14  -2   5      237.26      163.17     65.39 o 
 -13  -2   5      265.36      291.82     75.47 o 
 -12  -2   5      240.41      290.02     73.26 o 
 -11  -2   5      424.54      400.01     72.66 o 
 -10  -2   5      931.08      916.64     92.86 o 
  -9  -2   5      316.10      306.84     32.38 o 
  -8  -2   5       49.82       76.90     21.32 o 
  -7  -2   5     2250.07     2162.19     80.60 o 
  -6  -2   5     1332.10     1249.48     53.83 o 
  -5  -2   5     1117.60     1086.21     47.94 o 
  -4  -2   5     1395.20     1358.08     53.04 o 
  -3  -2   5      761.93      683.87     65.41 o 
  -2  -2   5     1568.85     1610.16     60.49 o 
  -1  -2   5      340.45      280.20     42.46 o 
   0  -2   5      178.71      197.83     42.61 o 
   1  -2   5      331.73      350.61     51.34 o 
   2  -2   5      345.04      391.69     55.99 o 
   3  -2   5       29.18       23.86     30.41 o 
   4  -2   5       46.05       58.59     24.76 o 
   5  -2   5       27.86       23.11     24.72 o 
   6  -2   5      132.27      104.09     30.69 o 
   7  -2   5       53.93       52.58     28.23 o 
   8  -2   5       37.14       88.08     32.68 o 
   9  -2   5       37.40       36.35     32.83 o 
 -14  -1   5        2.56      -26.76     26.49 o 
 -13  -1   5       16.86       64.46     42.87 o 
 -12  -1   5      336.75      296.46     67.27 o 
 -11  -1   5       72.45       46.47     46.36 o 
 -10  -1   5      645.58      611.44     77.20 o 
  -9  -1   5      323.45      245.31     55.05 o 
  -8  -1   5      715.36      677.27     39.19 o 
  -7  -1   5      361.55      347.86     52.18 o 
  -6  -1   5     1492.73     1507.35     60.19 o 
  -5  -1   5     1135.42     1103.16     47.82 o 
  -4  -1   5       62.14       73.12     16.94 o 
  -3  -1   5     3950.78     4024.39    120.56 o 
  -2  -1   5     1597.65     1560.57     88.89 o 
  -1  -1   5     1530.48     1455.30     87.50 o 
   0  -1   5     2014.46     2045.87    111.97 o 
   1  -1   5     2662.18     2670.72    135.96 o 
   2  -1   5      790.26      667.84     68.13 o 
   3  -1   5     1915.40     1878.56     81.69 o 
   4  -1   5     1313.29     1399.69    105.70 o 
   5  -1   5      532.19      545.38     48.92 o 
   6  -1   5      617.31      553.08     51.52 o 
   7  -1   5      192.28      163.83     36.20 o 
   8  -1   5      190.09      212.51     56.23 o 
   9  -1   5      226.15      174.50    100.06 o 
  10  -1   5      131.25      141.66     48.04 o 
 -14   0   5      214.21      239.24     61.91 o 
 -13   0   5      382.20      359.46     76.00 o 
 -12   0   5      630.77      433.66     74.39 o 
 -11   0   5     1009.70      969.14     98.75 o 
 -10   0   5      143.63      118.68     46.21 o 
  -9   0   5     1218.24     1257.32     99.68 o 
  -8   0   5     2755.80     2877.92    151.44 o 
  -7   0   5     1715.67     1652.78     59.51 o 
  -6   0   5      414.11      437.38     37.91 o 
  -5   0   5     1087.07     1075.30     44.83 o 
  -4   0   5     1109.86     1116.75     46.52 o 
  -3   0   5      295.16      292.13     25.36 o 
  -2   0   5      394.58      409.60     42.20 o 
  -1   0   5      983.11      916.60     63.71 o 
   0   0   5      188.40      190.07     36.01 o 
   1   0   5      171.74      164.93     40.55 o 
   2   0   5      794.12      914.05     75.36 o 
   3   0   5      116.74      165.11     30.92 o 
   4   0   5       77.73       93.01     32.92 o 
   5   0   5       81.62       72.64     26.79 o 
   6   0   5       17.55       20.61     33.63 o 
   7   0   5      205.61      147.29     34.31 o 
   8   0   5      391.70      374.39    104.05 o 
   9   0   5       63.11       53.44     86.25 o 
  10   0   5       44.24       55.80     34.18 o 
 -14   1   5        3.56       46.51     47.71 o 
 -13   1   5       21.31      -50.53     33.69 o 
 -12   1   5      313.76      281.36     63.97 o 
 -11   1   5       97.67      110.21     46.51 o 
 -10   1   5      669.90      640.63     79.30 o 
  -9   1   5      316.74      359.91     59.66 o 
  -8   1   5      765.32      702.24     66.97 o 
  -7   1   5      431.07      411.17     52.35 o 
  -6   1   5     1627.21     1599.87     54.94 o 
  -5   1   5     1138.51     1148.68     45.03 o 
  -4   1   5      141.64      167.50     33.82 o 
  -3   1   5     4247.87     4029.77    120.15 o 
  -2   1   5     1587.15     1601.75     86.68 o 
  -1   1   5     1633.30     1516.16     84.47 o 
   0   1   5     2204.65     2102.68    110.40 o 
   1   1   5     2613.20     2594.16    135.85 o 
   2   1   5      910.94      828.38     70.49 o 
   3   1   5     1996.23     1998.26     80.47 o 
   4   1   5     1404.54     1394.53     55.53 o 
   5   1   5      552.18      467.14     37.77 o 
   6   1   5      614.90      577.39     40.33 o 
   7   1   5      268.55      311.76     42.04 o 
   8   1   5      197.25      183.89     37.40 o 
   9   1   5      249.35      210.28     52.26 o 
  10   1   5      138.19       99.80     48.83 o 
 -14   2   5      227.94      342.52     73.53 o 
 -13   2   5      240.54      271.05     46.03 o 
 -12   2   5      256.92      220.09     62.58 o 
 -11   2   5      503.82      590.90     78.62 o 
 -10   2   5      826.95      955.83     92.64 o 
  -9   2   5      227.28      278.51     57.64 o 
  -8   2   5       53.12       20.54     31.78 o 
  -7   2   5     2185.87     2158.93    118.91 o 
  -6   2   5     1287.04     1168.84     80.20 o 
  -5   2   5      936.73     1016.32     49.67 o 
  -4   2   5     1204.83     1152.07     49.06 o 
  -3   2   5      646.97      571.12     46.58 o 
  -2   2   5     1482.82     1529.16     86.19 o 
  -1   2   5      302.62      265.96     39.72 o 
   0   2   5      150.42      144.65     23.94 o 
   1   2   5      307.97      317.62     33.65 o 
   2   2   5      333.99      338.33     36.69 o 
   3   2   5       29.04       37.29     24.76 o 
   4   2   5       42.94       44.19     20.50 o 
   5   2   5       32.16       24.57     20.13 o 
   6   2   5      134.34      129.32     27.76 o 
   7   2   5       63.84       46.41     27.20 o 
   8   2   5       39.48       15.28     51.21 o 
   9   2   5       38.17       55.55     31.46 o 
  10   2   5       33.55       10.79     39.93 o 
 -14   3   5       73.49      125.24     52.88 o 
 -13   3   5       69.68      124.34     38.72 o 
 -12   3   5       67.13       55.44     29.74 o 
 -11   3   5      120.05       93.13     46.32 o 
 -10   3   5      376.95      322.21     63.22 o 
  -9   3   5      377.90      360.66     60.86 o 
  -8   3   5      365.75      347.50     52.46 o 
  -7   3   5      986.45      904.94     72.03 o 
  -6   3   5       64.37       65.19     13.21 o 
  -5   3   5     1603.74     1697.82     59.51 o 
  -4   3   5      767.67      750.54     30.13 o 
  -3   3   5     1003.26      964.60     43.11 o 
  -2   3   5     5061.95     4847.26    197.34 o 
  -1   3   5     3586.93     3653.35    160.50 o 
   0   3   5     1315.24     1230.06     84.24 o 
   1   3   5     3222.65     3166.48     91.07 o 
   2   3   5     2699.14     2760.81     84.58 o 
   3   3   5     2688.87     2718.49     87.41 o 
   4   3   5     1789.57     1775.77     58.41 o 
   5   3   5      573.49      650.40     37.40 o 
   6   3   5      506.60      544.06     46.12 o 
   7   3   5      374.14      449.07     40.47 o 
   8   3   5      309.44      373.94     58.14 o 
   9   3   5       59.56       10.61     46.09 o 
 -14   4   5      138.04      158.51     63.95 o 
 -13   4   5      148.57      150.02     45.36 o 
 -12   4   5      276.63      277.34     76.56 o 
 -11   4   5       51.67      112.56     32.68 o 
 -10   4   5      586.88      637.67     78.14 o 
  -9   4   5      325.25      279.60     56.51 o 
  -8   4   5     1523.11     1545.69    103.96 o 
  -7   4   5      597.24      593.38     61.68 o 
  -6   4   5      878.22      888.57     68.92 o 
  -5   4   5     1364.85     1339.95     84.47 o 
  -4   4   5      291.88      313.14     41.41 o 
   0   4   5      475.34      473.64     61.76 o 
   1   4   5      156.32      144.23     31.31 o 
   2   4   5      238.12      243.32     30.32 o 
   3   4   5      183.09      166.44     30.26 o 
   4   4   5      100.35       85.36     27.91 o 
   5   4   5      298.08      343.62     39.60 o 
   6   4   5      143.29      112.07     32.15 o 
   7   4   5      410.40      388.23     56.58 o 
   8   4   5      115.62       69.61     42.53 o 
   9   4   5       10.62      -28.89     49.58 o 
 -13   5   5       10.91       16.87     28.35 o 
 -12   5   5       33.78       -4.30     27.85 o 
 -11   5   5        7.36       15.55     26.08 o 
 -10   5   5      101.01       91.81     31.19 o 
  -9   5   5       64.64       42.76     40.74 o 
  -8   5   5       75.29       75.96     34.63 o 
  -7   5   5      143.44      131.54     37.40 o 
  -6   5   5      662.24      708.65     63.89 o 
  -5   5   5      211.28      170.25     36.88 o 
  -4   5   5       24.93       20.69     21.89 o 
  -1   5   5     1137.33     1226.55     94.77 o 
   0   5   5      181.71      122.28     46.51 o 
   1   5   5      249.35      250.03     61.38 o 
   2   5   5      279.94      178.64     57.82 o 
   3   5   5      621.98      855.63     92.15 o 
   4   5   5      815.16      827.75     94.91 o 
   5   5   5       76.05       39.46     28.74 o 
   6   5   5      258.41      344.29     43.84 o 
   7   5   5      276.10      339.19     63.37 o 
   8   5   5      196.82      213.70     48.21 o 
   9   5   5      108.74      126.69     48.45 o 
 -13   6   5       94.90       51.08     54.19 o 
 -12   6   5      202.49      202.25     60.93 o 
 -11   6   5      161.90      163.70     38.59 o 
 -10   6   5      594.34      561.54     55.68 o 
  -9   6   5      698.71      673.45     56.62 o 
  -8   6   5      472.53      522.84    112.91 o 
  -7   6   5      888.50      841.99     71.91 o 
  -6   6   5      616.88      541.44     58.69 o 
  -5   6   5      854.41      883.96     69.03 o 
  -4   6   5      631.87      566.88     56.10 o 
  -2   6   5      137.71      147.54     48.64 o 
  -1   6   5      306.89      311.64     59.81 o 
   0   6   5      118.46      156.76     56.74 o 
   1   6   5       65.56       42.27     46.51 o 
   2   6   5      319.40      259.33     67.45 o 
   3   6   5       10.85      -54.04     38.37 o 
   4   6   5       33.09      -12.93     48.68 o 
   5   6   5      235.20      220.64     39.23 o 
   6   6   5       21.09       46.90     32.77 o 
   7   6   5       35.83       39.42     34.00 o 
   8   6   5      100.74       23.97     32.23 o 
 -12   7   5       46.56       84.66     53.85 o 
 -11   7   5       30.52      -28.37     45.23 o 
 -10   7   5       60.99      100.62     52.69 o 
  -9   7   5      114.18       83.01     42.98 o 
  -8   7   5      624.54      627.14     84.62 o 
  -7   7   5       61.72       71.39     25.96 o 
  -6   7   5       33.05       18.73     20.19 o 
  -5   7   5      313.64      308.64     59.32 o 
  -4   7   5      246.59      277.88     43.55 o 
  -2   7   5      245.28      289.38     61.38 o 
  -1   7   5      234.81      348.25     64.79 o 
   0   7   5      727.89      796.94     93.91 o 
   1   7   5      536.38      587.49     84.36 o 
   2   7   5      514.28      553.62     88.40 o 
   3   7   5      311.59      283.68     72.48 o 
   4   7   5      179.57      164.66     65.69 o 
   5   7   5      300.40      235.27     71.88 o 
   6   7   5      108.83      104.30     40.77 o 
   7   7   5      148.43      144.62     47.26 o 
 -11   8   5       94.54       48.46     51.49 o 
 -10   8   5      163.22      278.63     74.35 o 
  -9   8   5      268.54      230.17     62.13 o 
  -8   8   5       91.57      114.90     45.49 o 
  -7   8   5      164.27      213.87     56.66 o 
  -6   8   5      121.19      202.33     51.49 o 
  -5   8   5      133.68      103.21     38.64 o 
  -4   8   5      203.15      163.02     45.94 o 
  -3   8   5       39.96       38.15     30.84 o 
  -2   8   5       32.34       54.28     26.13 o 
  -1   8   5       45.27       36.59     24.05 o 
   0   8   5      274.26      274.24     70.34 o 
   1   8   5       62.78       58.99     52.91 o 
   2   8   5       17.31        4.27     50.10 o 
   3   8   5       20.23       60.90     49.32 o 
   4   8   5        4.49      -22.82     53.18 o 
   5   8   5        4.95      -70.27     46.84 o 
   6   8   5       50.44       23.61     52.88 o 
 -10   9   5       65.23      133.34     49.02 o 
  -9   9   5      132.20      119.25     46.69 o 
  -8   9   5      194.52      203.49     57.94 o 
  -7   9   5       64.72       62.58     41.78 o 
  -6   9   5      192.12      205.51     56.59 o 
  -5   9   5      185.43      126.78     45.16 o 
  -4   9   5      558.09      530.83     73.79 o 
  -3   9   5      156.33       89.53     38.11 o 
  -2   9   5      175.17      161.28     41.32 o 
  -1   9   5      446.43      478.25     82.89 o 
   0   9   5      302.31      446.44     82.56 o 
   1   9   5      878.47      927.39    111.68 o 
   2   9   5      299.17      252.06     74.95 o 
   3   9   5      193.20      287.73     75.70 o 
   4   9   5      407.32      460.60     92.11 o 
   5   9   5      177.14      148.36     76.82 o 
  -8  10   5       22.72      104.67     45.79 o 
  -7  10   5       81.71       35.68     41.18 o 
  -6  10   5       78.55       64.38     45.83 o 
  -5  10   5       33.20       72.40     42.61 o 
  -4  10   5       83.99       82.97     42.23 o 
  -3  10   5       36.93       30.62     32.98 o 
  -2  10   5       80.58      117.41     53.18 o 
  -1  10   5       23.30       58.20     47.71 o 
   0  10   5       54.78        7.16     54.23 o 
   1  10   5       67.37       60.07     54.94 o 
   2  10   5       31.32       27.58     54.41 o 
   3  10   5        5.09       75.02     52.80 o 
   4  10   5        2.16      -45.70     30.47 o 
  -6  11   5      147.61      134.87     48.27 o 
  -5  11   5      238.55      292.90     66.26 o 
  -4  11   5      140.94      128.20     48.27 o 
  -2  11   5      118.57      169.80     65.99 o 
  -1  11   5       40.29       37.14     53.70 o 
   0  11   5      259.57      217.28     73.23 o 
   1  11   5      122.86      166.76     67.57 o 
  -5 -11   6       11.27       43.66     28.74 o 
  -4 -11   6      132.57      105.83     47.89 o 
  -3 -11   6       21.40       45.68     55.46 o 
  -2 -11   6       18.13       -7.70     27.23 o 
  -1 -11   6      156.30      218.16     46.24 o 
   0 -11   6       68.47       29.78     31.88 o 
  -8 -10   6       31.79       39.46     34.21 o 
  -7 -10   6       87.53       71.76     35.15 o 
  -6 -10   6      188.96      137.50     47.11 o 
  -5 -10   6      208.99      203.26     54.34 o 
  -4 -10   6      116.88      145.93     51.60 o 
  -3 -10   6       10.04       20.47     28.02 o 
  -2 -10   6      130.78      132.75     36.75 o 
  -1 -10   6       16.38       26.33     29.50 o 
   0 -10   6       94.07      103.85     36.30 o 
   1 -10   6       45.61       61.79     34.15 o 
   2 -10   6        2.90       -9.41     28.13 o 
   3 -10   6        1.43       39.06     30.43 o 
 -10  -9   6        8.63      -10.91     29.34 o 
  -9  -9   6        2.69       29.49     32.60 o 
  -8  -9   6       48.77       63.71     36.31 o 
  -7  -9   6       31.10        5.10     27.73 o 
  -6  -9   6      101.30      118.91     50.44 o 
  -5  -9   6      233.47      196.56     54.83 o 
  -4  -9   6       44.34       81.77     41.86 o 
  -3  -9   6      389.55      438.27     49.98 o 
  -2  -9   6      202.67      212.30     40.11 o 
  -1  -9   6      387.34      370.84     50.00 o 
   0  -9   6      357.11      304.34     62.21 o 
   1  -9   6      337.94      376.45     52.81 o 
   2  -9   6      310.95      254.92     48.68 o 
   3  -9   6      164.59      155.66     41.58 o 
   4  -9   6      198.17      211.28     52.41 o 
 -11  -8   6      116.56      168.04     50.03 o 
 -10  -8   6      104.74      146.83     46.51 o 
  -9  -8   6       41.18       47.78     35.79 o 
  -8  -8   6      149.56      190.60     51.60 o 
  -7  -8   6      253.89      254.23     57.19 o 
  -6  -8   6      115.51       64.68     37.18 o 
  -5  -8   6      158.97      218.85     57.00 o 
  -4  -8   6      976.10      887.28     87.49 o 
  -3  -8   6      164.43      139.18     32.68 o 
  -2  -8   6       47.59       74.57     29.00 o 
  -1  -8   6      301.53      338.75     45.53 o 
   0  -8   6      481.38      473.78     54.10 o 
   1  -8   6      113.72      121.49     36.54 o 
   2  -8   6       38.21       72.25     31.42 o 
   3  -8   6       87.20       66.91     71.45 o 
   4  -8   6       42.03       72.50     33.73 o 
   5  -8   6       27.83       -6.90     43.77 o 
 -12  -7   6        1.66       24.88     41.86 o 
 -11  -7   6        0.80       19.60     26.08 o 
 -10  -7   6      195.27      190.60     49.47 o 
  -9  -7   6      266.54      171.71     52.35 o 
  -8  -7   6       55.99       80.01     37.66 o 
  -7  -7   6       46.23       53.25     36.76 o 
  -6  -7   6       57.83       29.23     32.34 o 
  -5  -7   6      124.56      143.12     43.25 o 
  -4  -7   6     1375.41     1277.29     70.18 o 
  -3  -7   6      638.88      645.52     52.55 o 
  -2  -7   6      177.51      162.89     41.93 o 
  -1  -7   6      178.60      230.06     38.58 o 
   0  -7   6      728.91      687.32     58.10 o 
   1  -7   6      503.41      582.91     56.61 o 
   2  -7   6      162.58      191.33     39.50 o 
   3  -7   6      183.55      255.25     66.71 o 
   4  -7   6      240.07      213.68     60.48 o 
   5  -7   6      228.68      250.18     65.21 o 
   6  -7   6      187.73      171.63     58.61 o 
 -13  -6   6      194.29      252.81     68.92 o 
 -12  -6   6      460.10      469.67     83.42 o 
 -11  -6   6      178.41      235.90     59.40 o 
 -10  -6   6      584.06      754.53     58.46 o 
  -9  -6   6      955.09      906.54     60.75 o 
  -8  -6   6      620.28      676.05     51.49 o 
  -7  -6   6      427.63      433.53     42.07 o 
  -6  -6   6      663.87      760.82     80.87 o 
  -5  -6   6      343.64      309.63     36.02 o 
  -4  -6   6      730.22      709.82     50.20 o 
  -3  -6   6      611.34      645.21     49.94 o 
  -2  -6   6      173.28      189.05     35.28 o 
  -1  -6   6      271.32      312.83     41.86 o 
   0  -6   6      304.50      269.95     77.55 o 
   1  -6   6      503.56      548.38     54.32 o 
   2  -6   6        9.53       16.30     41.03 o 
   3  -6   6       74.88      100.62     47.33 o 
   4  -6   6       77.72       94.17     48.60 o 
   5  -6   6      149.20      131.12     53.10 o 
   6  -6   6       34.64      116.47     57.56 o 
 -13  -5   6       58.45       71.09     53.25 o 
 -12  -5   6      168.58      215.03     62.17 o 
 -11  -5   6       73.23       81.21     45.76 o 
 -10  -5   6       13.86       48.67     24.71 o 
  -9  -5   6      206.86      245.13     36.94 o 
  -8  -5   6       14.09        1.46     22.75 o 
  -7  -5   6       52.30       71.76     25.73 o 
  -6  -5   6       75.06      100.37     27.30 o 
  -5  -5   6      339.70      367.35     35.00 o 
  -4  -5   6      630.95      677.41     57.79 o 
  -3  -5   6      177.86      167.56     20.85 o 
  -2  -5   6      142.57      147.97     54.04 o 
  -1  -5   6      361.69      268.36     57.94 o 
   0  -5   6      724.93      732.52     80.38 o 
   1  -5   6      117.99       95.19     47.03 o 
   2  -5   6      147.88      134.87     51.34 o 
   3  -5   6      184.76      194.49     55.46 o 
   4  -5   6      104.64      196.97     56.10 o 
   5  -5   6      365.09      373.70     73.56 o 
   6  -5   6      280.97      266.97     70.53 o 
   7  -5   6      297.74      349.61     54.80 o 
   8  -5   6      102.72      107.33     54.30 o 
 -14  -4   6      124.64       94.02     60.56 o 
 -13  -4   6      223.56      185.50     64.87 o 
 -12  -4   6      226.18      226.35     65.13 o 
 -11  -4   6      941.92      964.60    100.10 o 
 -10  -4   6      721.22      778.40     55.08 o 
  -9  -4   6       39.49       66.44     27.79 o 
  -8  -4   6     2029.67     2056.29     86.72 o 
  -7  -4   6      901.70      978.89     55.67 o 
  -6  -4   6      792.64      775.26     47.31 o 
  -5  -4   6      781.44      727.06     43.53 o 
  -4  -4   6      704.08      717.90     46.81 o 
  -3  -4   6     1547.55     1609.86    111.13 o 
  -2  -4   6      242.14      268.52     28.07 o 
  -1  -4   6     2349.99     2255.91    133.75 o 
   0  -4   6      444.38      502.95     66.37 o 
   1  -4   6      520.93      536.83     69.55 o 
   2  -4   6      321.36      317.94     60.52 o 
   3  -4   6      262.07      223.46     58.65 o 
   4  -4   6      469.82      464.28     72.51 o 
   5  -4   6       88.78       70.54     30.70 o 
   6  -4   6      119.86      165.57     38.60 o 
   7  -4   6       21.56      -11.75     29.14 o 
   8  -4   6       29.32      -28.52     33.73 o 
 -14  -3   6       71.18       16.38     50.48 o 
 -13  -3   6       17.35      -26.68     41.18 o 
 -12  -3   6      151.50      116.21     54.08 o 
 -11  -3   6       62.43       83.53     46.84 o 
 -10  -3   6       63.79      137.91     51.38 o 
  -9  -3   6      311.75      282.38     34.83 o 
  -8  -3   6       87.19       53.09     22.95 o 
  -7  -3   6      983.48      890.02     51.01 o 
  -6  -3   6      316.85      329.24     32.20 o 
  -5  -3   6      142.90      138.17     23.96 o 
  -4  -3   6      812.48      797.55     45.17 o 
  -3  -3   6     1522.62     1488.09     61.63 o 
  -2  -3   6     6974.31     7099.04    205.43 o 
  -1  -3   6     1293.66     1262.34     96.05 o 
   0  -3   6      796.21      805.63     72.89 o 
   1  -3   6      568.90      462.93     65.73 o 
   2  -3   6      856.38      754.07     84.54 o 
   3  -3   6     1209.38     1017.82    101.22 o 
   4  -3   6      271.81      260.94     62.43 o 
   5  -3   6      618.37      617.34     89.92 o 
   6  -3   6       49.46       98.16     33.33 o 
   7  -3   6      372.94      298.99     46.15 o 
   8  -3   6      174.10      225.48     44.44 o 
   9  -3   6       99.29      145.74     38.60 o 
 -14  -2   6      161.02      166.43     68.47 o 
 -13  -2   6      627.83      768.09    101.14 o 
 -12  -2   6      115.82      190.97     61.50 o 
 -11  -2   6      248.79      319.47     67.64 o 
 -10  -2   6      413.66      453.90     70.79 o 
  -9  -2   6      509.67      560.81     68.58 o 
  -8  -2   6      752.07      739.05     53.50 o 
  -7  -2   6     1066.71     1003.57     62.75 o 
  -6  -2   6      622.24      611.49     42.03 o 
  -5  -2   6      605.77      590.20     38.00 o 
  -4  -2   6     1760.82     1725.62     69.55 o 
  -3  -2   6      792.45      791.96     43.20 o 
  -2  -2   6     3167.66     3199.08    158.29 o 
  -1  -2   6     1818.13     1730.96    106.62 o 
   0  -2   6      544.32      569.43     63.07 o 
   1  -2   6      399.11      355.41     56.51 o 
   2  -2   6      313.36      355.15     63.63 o 
   3  -2   6      118.80      111.83     51.15 o 
   4  -2   6      129.19      107.54     31.14 o 
   5  -2   6       19.21       11.07     24.24 o 
   6  -2   6       33.40       25.58     23.91 o 
   7  -2   6       52.58       45.26     29.60 o 
   8  -2   6       10.42       50.05     26.12 o 
   9  -2   6       12.17       42.95     31.25 o 
 -14  -1   6       39.80       98.22     54.75 o 
 -13  -1   6       27.59       15.48     49.84 o 
 -12  -1   6        6.02       -7.23     43.51 o 
 -11  -1   6      242.35      286.83     63.03 o 
 -10  -1   6      202.09      225.15     54.53 o 
  -9  -1   6       20.52       29.19     35.11 o 
  -8  -1   6      164.19      179.74     24.43 o 
  -7  -1   6      398.33      385.60     47.74 o 
  -6  -1   6      392.02      386.60     30.84 o 
  -5  -1   6     1761.89     1890.68     70.89 o 
  -4  -1   6      908.09      855.88     44.06 o 
  -3  -1   6     3754.80     4053.99    124.37 o 
  -2  -1   6     4907.31     4982.62    214.84 o 
  -1  -1   6      624.08      612.60     62.70 o 
   0  -1   6     2585.12     2578.42    136.26 o 
   1  -1   6     1310.59     1246.71     90.35 o 
   2  -1   6      787.35      806.20     78.73 o 
   3  -1   6     1310.83     1235.02    102.34 o 
   4  -1   6      419.08      498.08     72.83 o 
   5  -1   6      476.49      488.32     50.26 o 
   6  -1   6      484.42      463.44     86.02 o 
   7  -1   6      344.89      364.99     48.17 o 
   8  -1   6       93.77      107.02     46.45 o 
   9  -1   6      329.96      311.43    151.19 o 
 -15   0   6      105.26      189.51     54.94 o 
 -14   0   6      239.04      247.90     64.08 o 
 -13   0   6      613.10      681.89     95.04 o 
 -12   0   6      231.47      277.39     64.38 o 
 -11   0   6     1042.76     1183.76    106.92 o 
 -10   0   6      577.87      640.11     79.41 o 
  -9   0   6      941.46      908.65     82.03 o 
  -8   0   6     2102.34     1991.98    118.80 o 
  -7   0   6     3760.14     3885.72    200.13 o 
  -6   0   6     1327.95     1370.24     56.13 o 
  -5   0   6      117.39       74.55     19.84 o 
  -4   0   6     2291.75     2336.48     82.17 o 
  -3   0   6     1647.23     1712.04     94.77 o 
  -2   0   6     3490.17     3457.96    158.44 o 
  -1   0   6       43.82       57.34     29.23 o 
   0   0   6       99.97      124.83     37.74 o 
   1   0   6       84.91      155.30     41.93 o 
   2   0   6      319.35      256.44     53.03 o 
   3   0   6      275.39      251.49     54.30 o 
   4   0   6      333.59      357.02     42.94 o 
   5   0   6       28.54       43.82     26.45 o 
   6   0   6      214.24      180.96     54.71 o 
   7   0   6        7.73       32.88     54.60 o 
   8   0   6       69.37       53.64     29.32 o 
   9   0   6       24.14       14.96     28.89 o 
 -14   1   6       45.64       84.39     44.93 o 
 -13   1   6       23.87       53.93     44.37 o 
 -12   1   6        6.20       13.49     35.86 o 
 -11   1   6      238.15      267.42     63.22 o 
 -10   1   6      206.29      244.49     55.84 o 
  -9   1   6       25.13      -36.43     29.76 o 
  -8   1   6      177.78      146.86     42.31 o 
  -7   1   6      412.79      404.96     47.37 o 
  -6   1   6      372.89      374.09     27.58 o 
  -5   1   6     1825.19     1872.53     77.54 o 
  -4   1   6     1017.80     1036.49     64.34 o 
  -3   1   6     3883.95     3795.27    171.07 o 
  -2   1   6     4841.17     4894.41    212.03 o 
  -1   1   6      700.69      729.49     61.53 o 
   0   1   6     2731.17     2562.79    136.07 o 
   1   1   6     1299.38     1219.43     87.13 o 
   2   1   6      825.94      849.78     79.60 o 
   3   1   6     1269.91     1265.45     96.72 o 
   4   1   6      461.81      561.03     48.17 o 
   5   1   6      500.27      490.12     48.08 o 
   6   1   6      422.72      523.90     51.46 o 
   7   1   6      384.50      413.60     70.51 o 
   8   1   6       94.02      131.89     54.84 o 
   9   1   6      323.91      299.71    140.68 o 
 -14   2   6      142.35      201.61     61.95 o 
 -13   2   6      590.59      766.62    100.69 o 
 -12   2   6      131.27      171.52     58.16 o 
 -11   2   6      222.60      194.34     56.17 o 
 -10   2   6      405.85      445.28     67.87 o 
  -9   2   6      446.40      438.34     64.76 o 
  -8   2   6      737.02      686.91     69.78 o 
  -7   2   6     1108.45     1019.32     80.57 o 
  -6   2   6      661.56      597.95     33.66 o 
  -5   2   6      587.28      564.31     33.85 o 
  -4   2   6     1631.23     1645.72     65.66 o 
  -3   2   6      793.81      857.73     59.51 o 
  -2   2   6     3339.07     3445.33    158.71 o 
  -1   2   6     1690.69     1696.23    103.47 o 
   0   2   6      507.80      499.84     58.95 o 
   1   2   6      430.63      445.28     59.70 o 
   2   2   6      270.47      333.38     58.76 o 
   3   2   6      123.61       61.05     43.77 o 
   4   2   6      112.33       78.31     27.40 o 
   5   2   6       24.28       21.21     21.84 o 
   6   2   6       35.90       42.17     22.07 o 
   7   2   6       51.96       43.46     38.75 o 
   8   2   6       10.89       63.55     26.84 o 
   9   2   6       10.38        2.77     67.30 o 
 -14   3   6       64.25       47.24     37.08 o 
 -13   3   6       15.45      -30.28     25.57 o 
 -12   3   6      150.90      109.24     48.75 o 
 -11   3   6       62.76       32.15     42.38 o 
 -10   3   6       61.13       63.07     41.22 o 
  -9   3   6      339.09      387.04     61.57 o 
  -8   3   6       72.32       87.20     37.77 o 
  -7   3   6      966.91      950.21     75.59 o 
  -6   3   6      324.87      289.75     26.05 o 
  -5   3   6      143.44      115.96     20.18 o 
  -4   3   6      968.84      990.70     49.77 o 
  -3   3   6     1350.84     1467.14     87.02 o 
  -2   3   6     7025.64     7340.93    203.81 o 
  -1   3   6     1546.31     1599.09     67.21 o 
   0   3   6      697.67      756.28     50.81 o 
   1   3   6      548.22      551.35     46.22 o 
   2   3   6      882.00      951.67     50.72 o 
   3   3   6     1280.54     1275.56     65.63 o 
   4   3   6      282.24      251.47     44.32 o 
   5   3   6      535.51      468.75     40.29 o 
   6   3   6       40.81       65.71     23.89 o 
   7   3   6      367.88      438.72     42.35 o 
   8   3   6      162.17       72.70     51.72 o 
   9   3   6      101.83       42.16     45.04 o 
 -14   4   6      146.96      102.36     36.44 o 
 -13   4   6      241.13      230.56     45.53 o 
 -12   4   6      211.31      158.48     58.39 o 
 -11   4   6      908.08      841.20     92.41 o 
 -10   4   6      683.35      587.76     77.05 o 
  -9   4   6       50.60       88.85     40.44 o 
  -8   4   6     2027.92     2020.57    123.48 o 
  -7   4   6      914.24      992.07     79.56 o 
  -6   4   6      686.61      770.26     67.34 o 
  -5   4   6      724.09      739.65     32.88 o 
  -4   4   6      731.57      723.90     33.62 o 
  -3   4   6     1621.85     1602.65     91.06 o 
  -2   4   6      229.08      220.74     34.78 o 
  -1   4   6     2288.58     2410.01    127.11 o 
   0   4   6      458.07      400.68     54.62 o 
   1   4   6      485.69      536.67     40.03 o 
   2   4   6      308.09      326.28     35.55 o 
   3   4   6      240.18      252.12     34.41 o 
   4   4   6      452.52      440.09     66.28 o 
   5   4   6       79.31       94.20     30.45 o 
   6   4   6      115.11      106.05     39.36 o 
   7   4   6       21.00       40.61     37.73 o 
   8   4   6       30.71      -20.50     45.98 o 
 -13   5   6       57.18       97.37     34.21 o 
 -12   5   6      169.61      100.53     55.26 o 
 -11   5   6       72.21      123.26     35.13 o 
 -10   5   6       15.97       43.88     37.10 o 
  -9   5   6      219.51      212.03     49.47 o 
  -8   5   6       14.99       27.58     32.60 o 
  -7   5   6       42.34       60.52     31.52 o 
  -6   5   6       49.56       94.77     34.89 o 
  -5   5   6      344.59      294.51     23.96 o 
  -4   5   6      653.88      749.27     64.38 o 
   0   5   6      769.20      949.35     90.95 o 
   1   5   6       98.58       79.26     26.07 o 
   2   5   6      174.61      189.32     32.68 o 
   3   5   6      140.70      158.45     31.98 o 
   4   5   6      105.50      125.98     44.25 o 
   5   5   6      376.48      396.63     50.34 o 
   6   5   6      240.43      249.28     57.83 o 
   7   5   6      325.29      313.73     58.24 o 
   8   5   6      101.41       84.47     56.72 o 
 -13   6   6      184.14      273.30     73.68 o 
 -12   6   6      462.02      459.78     56.90 o 
 -11   6   6      177.15      208.54     41.52 o 
 -10   6   6      565.79      575.39     56.89 o 
  -9   6   6     1044.57      991.47     85.82 o 
  -8   6   6      550.31      450.67     63.15 o 
  -7   6   6      409.42      407.05     56.62 o 
  -6   6   6      651.71      663.79     69.03 o 
  -5   6   6      385.86      362.79     50.52 o 
  -4   6   6      681.11      665.93     64.01 o 
  -1   6   6      259.14      277.95     65.51 o 
   0   6   6      350.26      317.97     66.71 o 
   1   6   6      489.40      580.64     84.73 o 
   2   6   6        3.38       46.36     47.82 o 
   3   6   6       88.88       80.44     27.67 o 
   4   6   6       85.86       71.24     32.55 o 
   5   6   6      159.97      192.15     41.83 o 
   6   6   6       33.86       -9.03     30.26 o 
   7   6   6       71.66       61.41     41.50 o 
 -12   7   6        1.36      -16.53     40.77 o 
 -11   7   6        0.84      -11.28     37.32 o 
 -10   7   6      185.61       50.93     42.57 o 
  -9   7   6      283.33      269.26     60.26 o 
  -8   7   6       68.31       55.08     24.40 o 
  -7   7   6       46.33       74.99     35.68 o 
  -6   7   6       48.01       57.79     30.77 o 
  -5   7   6       96.32       64.23     29.19 o 
  -4   7   6     1514.97     1469.65     93.13 o 
  -1   7   6      204.73      177.26     58.95 o 
   0   7   6      654.00      814.67     94.32 o 
   1   7   6      476.18      369.61     79.86 o 
   2   7   6      133.28       65.43     58.31 o 
   3   7   6      165.12      328.47     78.10 o 
   4   7   6      207.17      218.11     54.92 o 
   5   7   6      196.83      167.29     40.07 o 
   6   7   6      189.76      163.48     42.75 o 
 -11   8   6      126.25       73.45     54.19 o 
 -10   8   6       81.29      143.12     48.23 o 
  -9   8   6       39.33       15.89     29.31 o 
  -8   8   6      124.72      217.47     57.41 o 
  -7   8   6      222.61      218.63     55.28 o 
  -6   8   6      124.04      136.78     44.86 o 
  -5   8   6      120.53      128.28     44.26 o 
  -4   8   6      951.08      868.07     53.91 o 
  -3   8   6      138.16       99.68     33.17 o 
  -2   8   6       60.47       46.73     29.98 o 
  -1   8   6      296.80      262.77     71.46 o 
   0   8   6      497.54      660.34     92.41 o 
   1   8   6      124.79      204.54     63.56 o 
   2   8   6       24.63      -38.45     45.08 o 
   3   8   6      100.54       48.27     55.13 o 
   4   8   6       48.76      104.70     63.15 o 
   5   8   6       30.77       82.38     37.48 o 
   6   8   6       37.31      111.41     63.33 o 
 -10   9   6        7.20       19.07     29.23 o 
  -9   9   6        4.71       -7.98     29.34 o 
  -8   9   6       44.59       49.05     37.62 o 
  -7   9   6       21.14       -2.85     30.77 o 
  -6   9   6       86.63       64.72     36.91 o 
  -5   9   6      199.04      187.30     51.30 o 
  -4   9   6       59.66       76.30     37.21 o 
  -3   9   6      361.46      343.46     56.55 o 
  -1   9   6      355.67      372.28     78.29 o 
   0   9   6      310.03      349.60     80.38 o 
   1   9   6      354.25      374.56     85.63 o 
   2   9   6      285.46      335.85     81.25 o 
   3   9   6      142.82      228.37     69.97 o 
   4   9   6      185.52      229.72     79.18 o 
  -8  10   6       40.68      -20.65     31.18 o 
  -7  10   6       74.16      104.85     45.68 o 
  -6  10   6      194.55      230.51     59.25 o 
  -5  10   6      200.41      174.86     52.76 o 
  -4  10   6      119.62       77.65     43.55 o 
  -1  10   6       23.27       34.03     56.32 o 
   0  10   6       81.19       83.31     61.65 o 
   1  10   6       51.23       -0.82     47.63 o 
   2  10   6        6.38       43.73     53.14 o 
  -5  11   6       16.55        2.17     34.10 o 
  -1  11   6      165.16      147.01     65.21 o 
   0  11   6       64.85       71.13     50.82 o 
  -3 -11   7        4.28       53.85     46.39 o 
  -8 -10   7      113.77      110.29     44.45 o 
  -7 -10   7       99.77      231.44     57.22 o 
  -6 -10   7      135.32      201.02     50.59 o 
  -5 -10   7      274.27      292.00     61.87 o 
  -4 -10   7      160.56      116.51     41.60 o 
  -3 -10   7       58.58      148.10     60.41 o 
  -2 -10   7       33.04       59.92     33.16 o 
  -1 -10   7       30.55        1.10     26.20 o 
   0 -10   7      280.56      265.52     82.13 o 
   1 -10   7       19.04       35.63     31.20 o 
 -10  -9   7       67.28       82.33     40.44 o 
  -9  -9   7       23.14       71.16     38.60 o 
  -8  -9   7      119.22       47.48     35.71 o 
  -7  -9   7       19.46       45.12     40.21 o 
  -6  -9   7        8.18       -3.49     31.48 o 
  -5  -9   7        1.59      -17.01     32.49 o 
  -4  -9   7      139.20       97.40     45.98 o 
  -3  -9   7      209.02      170.86     39.48 o 
  -2  -9   7       44.00       43.53     38.04 o 
  -1  -9   7       95.00      187.90     55.80 o 
   0  -9   7      107.62       80.53     36.25 o 
   1  -9   7      118.08      137.72     40.83 o 
   2  -9   7       29.66       35.89     31.87 o 
   3  -9   7      145.96      187.56     59.32 o 
 -11  -8   7      173.58      241.11     56.21 o 
 -10  -8   7      126.57      173.02     52.13 o 
  -9  -8   7      146.44      142.70     50.93 o 
  -8  -8   7      173.59      236.65     56.70 o 
  -7  -8   7      254.71      254.75     57.56 o 
  -6  -8   7      296.39      385.54     71.54 o 
  -5  -8   7      694.83      748.00     90.58 o 
  -4  -8   7      383.84      320.11     66.22 o 
  -3  -8   7      237.29      282.72     55.88 o 
  -2  -8   7      235.91      318.58     46.11 o 
  -1  -8   7      277.64      312.78     53.55 o 
   0  -8   7      565.05      539.82     83.27 o 
   1  -8   7       70.98       67.01     33.85 o 
   2  -8   7       24.80       18.29     40.06 o 
   3  -8   7      101.59      120.82     51.27 o 
   4  -8   7       97.83       90.31     45.16 o 
 -11  -7   7       43.75      102.08     34.48 o 
 -10  -7   7       99.21       65.62     37.21 o 
  -9  -7   7       92.63      162.38     46.88 o 
  -8  -7   7        5.41        9.44     30.09 o 
  -7  -7   7       13.66      -39.65     27.32 o 
  -6  -7   7       36.09       57.15     33.09 o 
  -5  -7   7      165.29      136.97     47.26 o 
  -4  -7   7       16.01        6.42     24.13 o 
  -3  -7   7      196.58      155.67     34.73 o 
  -2  -7   7        3.56      -28.68     21.84 o 
  -1  -7   7       11.55      -19.96     25.35 o 
   0  -7   7      569.28      518.95     77.99 o 
   1  -7   7       55.95       66.41     42.68 o 
   2  -7   7       22.36       13.68     41.30 o 
   3  -7   7      101.33       64.42     47.44 o 
   4  -7   7      125.80      135.92     53.96 o 
   5  -7   7       73.39      138.58     53.44 o 
   6  -7   7       66.66       72.33     55.50 o 
 -13  -6   7      216.15      205.40     67.53 o 
 -12  -6   7      311.43      315.24     73.56 o 
 -11  -6   7      276.11      344.02     68.28 o 
 -10  -6   7      191.41      273.37     39.93 o 
  -9  -6   7      375.04      384.08     63.54 o 
  -8  -6   7      826.00      853.92    130.32 o 
  -7  -6   7      505.17      402.11     66.41 o 
  -6  -6   7      273.62      231.26     51.57 o 
  -5  -6   7      313.00      327.98     60.63 o 
  -4  -6   7      432.61      436.54     67.27 o 
  -3  -6   7      674.07      678.33     78.14 o 
  -2  -6   7      166.67      112.09     47.11 o 
  -1  -6   7      258.82      268.28     61.16 o 
   0  -6   7      272.22      198.20     55.54 o 
   1  -6   7       49.77       72.21     48.38 o 
   2  -6   7      236.81      218.70     61.20 o 
   3  -6   7       97.27       57.15     48.04 o 
   4  -6   7        8.28       42.05     51.19 o 
   5  -6   7       87.72      113.92     56.74 o 
   6  -6   7       44.84       54.86     50.55 o 
 -13  -5   7       81.65      147.16     60.67 o 
 -12  -5   7       87.57       53.25     49.28 o 
 -11  -5   7      113.36      121.83     50.70 o 
 -10  -5   7       48.52       48.51     21.43 o 
  -9  -5   7       37.40       35.11     23.30 o 
  -8  -5   7       25.49       -6.15     28.03 o 
  -7  -5   7      194.28      224.72     34.76 o 
  -6  -5   7      264.10      303.48     35.58 o 
  -5  -5   7      183.39      176.20     29.70 o 
  -4  -5   7       53.56       69.17     24.03 o 
  -3  -5   7       55.69       25.82     36.80 o 
  -2  -5   7      316.98      366.99     64.53 o 
  -1  -5   7      257.60      369.02     65.69 o 
   0  -5   7      149.24      163.95     52.39 o 
   1  -5   7      268.16      257.38     61.95 o 
   2  -5   7      262.73      350.24     69.37 o 
   3  -5   7      245.29      270.53     64.76 o 
   4  -5   7      221.10      220.02     64.98 o 
   5  -5   7      292.47      315.46     77.16 o 
   6  -5   7      192.76      233.09     70.98 o 
   7  -5   7       94.25      157.32     61.38 o 
 -14  -4   7      155.85      156.72     66.52 o 
 -13  -4   7      267.64      354.21     77.24 o 
 -12  -4   7      149.90      150.16     56.89 o 
 -11  -4   7      498.69      347.28     69.44 o 
 -10  -4   7      827.98      910.98     92.26 o 
  -9  -4   7      163.80      152.11     32.54 o 
  -8  -4   7      577.68      543.65     46.43 o 
  -7  -4   7     1255.23     1198.65     62.65 o 
  -6  -4   7      886.28      807.58     49.01 o 
  -5  -4   7      731.85      769.49     85.46 o 
  -4  -4   7      858.20      825.55     47.91 o 
  -3  -4   7      850.77      872.35     49.53 o 
  -2  -4   7     1272.15     1328.13     99.08 o 
  -1  -4   7      964.18      980.16     89.30 o 
   0  -4   7      132.72      127.45     47.93 o 
   1  -4   7      271.50      294.52     61.68 o 
   2  -4   7      187.18      172.91     53.74 o 
   3  -4   7      360.02      253.67     64.94 o 
   4  -4   7      138.24      211.92     61.23 o 
   5  -4   7       54.27      -25.93     39.27 o 
   6  -4   7      117.92       85.33     57.04 o 
   7  -4   7        6.80      -23.98     49.92 o 
 -14  -3   7       25.71       57.71     51.00 o 
 -13  -3   7       12.52        1.54     46.06 o 
 -12  -3   7       22.01       17.76     39.54 o 
 -11  -3   7      150.22      180.78     58.54 o 
 -10  -3   7       99.31      115.39     49.50 o 
  -9  -3   7      199.34      215.68     32.42 o 
  -8  -3   7      106.69      118.52     27.28 o 
  -7  -3   7      507.36      516.11     41.44 o 
  -6  -3   7      498.46      547.92     41.72 o 
  -5  -3   7       19.57       46.40     20.95 o 
  -4  -3   7      226.05      217.32     29.78 o 
  -3  -3   7      621.71      621.24     42.31 o 
  -2  -3   7     1385.90     1384.43     97.40 o 
  -1  -3   7     1223.53     1299.25     96.35 o 
   0  -3   7      749.14      726.23     80.16 o 
   1  -3   7      344.39      417.77     67.64 o 
   2  -3   7      444.50      425.64     72.85 o 
   3  -3   7      652.72      604.28     83.94 o 
   4  -3   7      859.73      661.62     87.84 o 
   5  -3   7      281.09      236.02     66.89 o 
   6  -3   7       77.18        8.09     45.23 o 
   7  -3   7      226.87      277.05     68.30 o 
   8  -3   7       50.10       63.48     26.92 o 
 -14  -2   7       71.79      109.31     59.59 o 
 -13  -2   7      228.51      186.96     65.32 o 
 -12  -2   7      225.45      227.66     67.79 o 
 -11  -2   7      179.24      122.96     49.02 o 
 -10  -2   7      692.03      659.86     79.78 o 
  -9  -2   7      546.37      507.26     69.07 o 
  -8  -2   7     1308.13     1293.32     71.52 o 
  -7  -2   7      993.21     1018.46     92.34 o 
  -6  -2   7      563.94      548.96     40.53 o 
  -5  -2   7     2750.28     2873.29    101.53 o 
  -4  -2   7     1473.09     1474.97     64.05 o 
  -3  -2   7      996.36      922.75     50.71 o 
  -2  -2   7     2439.68     2409.86    133.00 o 
  -1  -2   7     1518.25     1535.68    107.63 o 
   0  -2   7       37.64       83.46     40.32 o 
   1  -2   7      415.87      412.26     66.33 o 
   2  -2   7      416.12      717.16     83.83 o 
   3  -2   7      268.61      339.75     67.34 o 
   4  -2   7      227.14      228.26     61.80 o 
   5  -2   7       15.81       22.82     43.81 o 
   6  -2   7      241.72      242.01     91.33 o 
   7  -2   7       27.89       32.45     28.63 o 
   8  -2   7        1.15       48.81     29.18 o 
 -15  -1   7      122.72       57.52     53.70 o 
 -14  -1   7      134.60      174.82     62.81 o 
 -13  -1   7      240.38      259.44     73.19 o 
 -12  -1   7      179.75      180.78     60.41 o 
 -11  -1   7      147.19       88.10     47.41 o 
 -10  -1   7       77.51       57.75     40.14 o 
  -9  -1   7      303.43      243.21     52.91 o 
  -8  -1   7        4.92       15.21     17.85 o 
  -7  -1   7      588.03      603.34     39.33 o 
  -6  -1   7        9.82       -5.20     16.53 o 
  -5  -1   7      514.26      491.35     37.55 o 
  -4  -1   7       63.81       70.00     21.25 o 
  -3  -1   7     1120.40     1125.00     82.93 o 
  -2  -1   7     1049.40      985.06     79.41 o 
  -1  -1   7      270.06      302.20     51.64 o 
   0  -1   7      254.86      280.01     54.11 o 
   1  -1   7      545.96      548.48     68.77 o 
   2  -1   7      766.56      767.41     80.72 o 
   3  -1   7      140.06      183.85     53.85 o 
   4  -1   7      651.38      558.26     79.48 o 
   5  -1   7      113.11      154.55     56.44 o 
   6  -1   7      238.65      282.07    125.75 o 
   7  -1   7      205.60      242.40     87.78 o 
   8  -1   7      265.93      172.32     85.33 o 
 -15   0   7       33.53       36.95     33.17 o 
 -14   0   7      194.33      177.14     56.92 o 
 -13   0   7      794.40      777.75    100.02 o 
 -12   0   7      316.23      340.38     69.10 o 
 -11   0   7       13.58       -0.60     37.32 o 
 -10   0   7     1902.55     1600.74    115.76 o 
  -9   0   7     2368.25     2184.37    132.85 o 
  -8   0   7     1768.67     1531.34    104.18 o 
  -7   0   7     2065.22     2058.35     77.16 o 
  -6   0   7      671.47      628.76     40.01 o 
  -5   0   7     2021.78     1975.56     75.16 o 
  -4   0   7     2447.27     2465.47     89.66 o 
  -3   0   7      669.92      703.82     63.00 o 
  -2   0   7       54.75       18.51     29.34 o 
  -1   0   7      739.54      713.45     70.30 o 
   0   0   7       13.19       11.65     32.38 o 
   1   0   7       36.63       52.46     37.06 o 
   2   0   7      347.65      312.95     60.41 o 
   3   0   7      247.77      245.12     56.89 o 
   4   0   7       34.09      -51.27     34.18 o 
   5   0   7        7.37      -45.49     36.76 o 
   6   0   7       54.47       82.12     30.10 o 
   7   0   7       13.69       32.90     27.63 o 
   8   0   7        4.99      -40.94     40.10 o 
 -15   1   7      137.31      187.60     57.26 o 
 -14   1   7      149.16      255.02     65.62 o 
 -13   1   7      243.08      388.99     77.95 o 
 -12   1   7      172.81      146.49     51.94 o 
 -11   1   7      166.39      153.23     54.04 o 
 -10   1   7       70.78       60.78     38.22 o 
  -9   1   7      296.65      312.92     58.39 o 
  -8   1   7        5.85       26.98     28.26 o 
  -7   1   7      589.67      582.47     35.87 o 
  -6   1   7       12.39        3.57     15.75 o 
  -5   1   7      549.52      553.43     38.19 o 
  -4   1   7       80.56       73.50     20.24 o 
  -3   1   7     1112.89     1063.87     74.43 o 
  -2   1   7     1167.79     1073.43     78.66 o 
  -1   1   7      292.63      319.55     51.87 o 
   0   1   7      202.75      229.42     49.39 o 
   1   1   7      553.21      541.47     69.10 o 
   2   1   7      806.65      852.18     87.99 o 
   3   1   7      155.65       90.80     44.07 o 
   4   1   7      619.21      538.36     79.30 o 
   5   1   7      123.56       62.51     49.95 o 
   6   1   7      245.18      292.13     43.75 o 
   7   1   7      192.74      211.69     65.54 o 
   8   1   7      300.94      272.39     69.80 o 
 -14   2   7       61.12       84.43     49.95 o 
 -13   2   7      191.31      174.60     60.15 o 
 -12   2   7      237.97      312.47     66.82 o 
 -11   2   7      120.43      215.82     58.87 o 
 -10   2   7      808.70      642.51     77.91 o 
  -9   2   7      505.97      521.73     67.64 o 
  -8   2   7     1449.86     1308.29     96.42 o 
  -7   2   7      968.76      959.06     79.30 o 
  -6   2   7      554.74      571.24     58.74 o 
  -5   2   7     2916.95     2955.36    100.83 o 
  -4   2   7     1420.85     1427.14     63.28 o 
  -3   2   7     1149.08     1103.86     75.06 o 
  -2   2   7     2238.50     2224.47    124.42 o 
  -1   2   7     1524.60     1763.68    106.32 o 
   0   2   7       25.14       20.72     34.18 o 
   1   2   7      475.88      540.31     71.61 o 
   2   2   7      413.63      451.38     70.08 o 
   3   2   7      239.67      209.00     58.05 o 
   4   2   7      241.72      193.75     56.89 o 
   5   2   7       28.90       -6.15     39.12 o 
   6   2   7      265.26      280.24     60.92 o 
   7   2   7       26.04       12.91     27.44 o 
   8   2   7        0.22      -43.12     32.38 o 
 -14   3   7       20.67      -24.25     38.49 o 
 -13   3   7        8.64       26.05     43.55 o 
 -12   3   7       32.87       18.10     39.76 o 
 -11   3   7      166.88      179.20     52.46 o 
 -10   3   7      109.29      112.91     43.73 o 
  -9   3   7      188.36      188.61     50.48 o 
  -8   3   7      106.32      155.22     45.19 o 
  -7   3   7      505.27      504.07     63.41 o 
  -6   3   7      487.66      546.68     37.44 o 
  -5   3   7       14.77       -9.23     16.28 o 
  -4   3   7      244.85      254.98     42.72 o 
  -3   3   7      639.62      669.60     64.98 o 
  -2   3   7     1263.00     1230.19     89.68 o 
  -1   3   7     1227.79     1208.15     92.60 o 
   0   3   7      749.40      753.32     78.62 o 
   1   3   7      365.55      326.67     65.09 o 
   2   3   7      442.04      450.19     72.96 o 
   3   3   7      605.60      589.18     83.72 o 
   5   3   7      231.14      263.00     65.02 o 
   6   3   7      101.89       75.44     54.53 o 
   7   3   7      227.16      131.72     57.94 o 
   8   3   7       53.35        8.92     45.68 o 
 -14   4   7      152.47      182.18     40.06 o 
 -13   4   7      228.84      127.19     52.80 o 
 -12   4   7      152.98      174.41     57.11 o 
 -11   4   7      460.87      376.36     68.50 o 
 -10   4   7      796.36      835.39     87.43 o 
  -9   4   7      119.75      107.97     45.23 o 
  -8   4   7      610.20      584.12     70.19 o 
  -7   4   7     1192.11     1171.61     93.69 o 
  -6   4   7      865.82      776.82     69.55 o 
  -5   4   7      755.82      722.31     45.24 o 
  -4   4   7      777.08      862.26     68.02 o 
  -3   4   7      939.42      832.71     95.02 o 
  -2   4   7     1250.20     1360.34    106.32 o 
  -1   4   7      952.33     1035.31     59.68 o 
   0   4   7      101.82      128.90     52.43 o 
   1   4   7      252.92      264.87     42.12 o 
   2   4   7      168.31      161.53     38.31 o 
   3   4   7      338.28      384.66     42.00 o 
   4   4   7      153.03       99.69     56.96 o 
   5   4   7       42.90       51.36     34.98 o 
   6   4   7      108.32       62.75     42.85 o 
   7   4   7        8.41       -7.93     37.69 o 
 -13   5   7       99.24      124.62     38.07 o 
 -12   5   7       77.15       48.72     45.23 o 
 -11   5   7      128.27      119.43     49.28 o 
 -10   5   7       58.53       35.00     36.88 o 
  -9   5   7       31.25       -7.79     31.67 o 
  -8   5   7       28.07      -27.88     29.64 o 
  -7   5   7      193.01      188.84     49.13 o 
  -6   5   7      252.79      289.46     49.80 o 
  -5   5   7      169.71      188.08     22.18 o 
  -4   5   7       49.21       54.82     22.25 o 
  -3   5   7       42.27       27.02     32.06 o 
  -2   5   7      275.76      252.53     36.90 o 
  -1   5   7      210.07      266.67     38.98 o 
   0   5   7      125.93       96.25     48.23 o 
   1   5   7      290.33      270.89     57.37 o 
   2   5   7      275.55      303.73     38.84 o 
   3   5   7      262.84      239.33     37.86 o 
   4   5   7      183.20      149.21     39.03 o 
   5   5   7      281.95      270.20     60.66 o 
   6   5   7      231.53      223.56     82.52 o 
   7   5   7       90.41       71.51     71.69 o 
 -13   6   7      206.20      127.25     39.87 o 
 -12   6   7      313.61      307.12     50.31 o 
 -11   6   7      282.30      285.82     62.02 o 
 -10   6   7      175.94      136.82     47.93 o 
  -9   6   7      434.02      504.00     66.44 o 
  -8   6   7      775.82      706.40     77.42 o 
  -7   6   7      547.31      498.68     66.07 o 
  -6   6   7      254.84      219.30     48.16 o 
  -5   6   7      263.32      245.31     48.46 o 
  -4   6   7      501.02      455.76     33.04 o 
  -3   6   7      677.09      526.46     86.00 o 
  -2   6   7      172.36      145.01     31.59 o 
  -1   6   7      209.84      180.32     35.29 o 
   0   6   7      350.10      284.32     41.93 o 
   1   6   7       47.10       52.59     25.79 o 
   2   6   7      215.20      240.48     46.84 o 
   3   6   7      119.32      128.50     46.92 o 
   4   6   7       12.83       37.85     29.77 o 
   5   6   7      105.93       37.30     40.88 o 
   6   6   7       37.95       78.35     39.09 o 
 -12   7   7       27.50       91.48     53.96 o 
 -11   7   7       44.50       24.73     44.22 o 
 -10   7   7       86.62       94.92     34.40 o 
  -9   7   7       83.92       92.15     41.18 o 
  -8   7   7        4.41       -2.85     30.13 o 
  -7   7   7       14.04       73.30     35.49 o 
  -6   7   7       39.98       55.16     32.60 o 
  -5   7   7      169.74      131.72     40.36 o 
  -4   7   7       20.49       12.97     28.37 o 
   0   7   7      540.28      549.34     87.05 o 
   1   7   7       70.40       89.95     26.99 o 
   2   7   7       27.47       11.24     25.16 o 
   3   7   7       91.23      103.98     33.28 o 
   4   7   7      109.98       32.87     29.32 o 
   5   7   7       81.67       62.05     35.15 o 
   6   7   7       65.02       23.65     54.90 o 
 -11   8   7      174.03      214.21     67.68 o 
 -10   8   7      100.81      186.55     53.81 o 
  -9   8   7      128.15      107.40     44.41 o 
  -8   8   7      171.83      164.44     54.00 o 
  -7   8   7      224.83      272.11     58.27 o 
  -5   8   7      673.00      653.94     69.48 o 
  -4   8   7      354.54      363.28     52.43 o 
   0   8   7      576.30      437.63     83.61 o 
   1   8   7       82.59       74.61     57.45 o 
   2   8   7       30.30       31.27     30.80 o 
   3   8   7       90.52       53.72     26.86 o 
   4   8   7      112.95       91.73     40.44 o 
  -9   9   7       19.96       57.34     34.96 o 
  -8   9   7      122.56       99.46     44.41 o 
  -7   9   7       19.03       10.16     31.14 o 
  -6   9   7        7.39       53.36     35.45 o 
  -5   9   7        1.82       -7.31     26.46 o 
  -4   9   7      135.31       96.35     34.29 o 
  -3   9   7      186.62      112.35     36.43 o 
   0   9   7       99.98       56.74     55.24 o 
   1   9   7      115.52       63.59     61.05 o 
   2   9   7       22.57       -9.11     45.31 o 
   3   9   7      155.94      116.90     56.31 o 
  -8  10   7      114.06      159.31     51.98 o 
  -7  10   7      117.30      149.94     49.84 o 
  -6  10   7      135.21      159.68     54.19 o 
  -5  10   7      256.15      246.96     56.32 o 
  -4  10   7      144.32      169.84     42.08 o 
   0  10   7      256.44      321.12     78.32 o 
   1  10   7       20.17      -19.07     47.41 o 
  -7 -10   8      115.00       73.56     41.22 o 
  -6 -10   8       60.68      192.51     53.21 o 
  -5 -10   8      185.81      235.64     58.01 o 
  -4 -10   8       70.35       64.23     39.57 o 
  -3 -10   8       28.17       -3.15     43.06 o 
  -2 -10   8      100.04       76.08     36.36 o 
  -1 -10   8      157.05      182.04     47.97 o 
   0 -10   8       87.07      177.86     62.17 o 
  -9  -9   8        5.97      -33.78     22.52 o 
  -8  -9   8       76.61      135.85     48.90 o 
  -7  -9   8       30.51       72.29     44.60 o 
  -6  -9   8       12.07       44.26     34.25 o 
  -5  -9   8      111.28       90.09     42.31 o 
  -4  -9   8       20.42       33.17     33.28 o 
  -3  -9   8       29.10        3.94     26.77 o 
  -2  -9   8        9.23      -51.60     34.40 o 
  -1  -9   8        3.62       13.34     42.27 o 
   0  -9   8        0.06       30.95     41.67 o 
   1  -9   8       10.91       19.41     36.24 o 
   2  -9   8       15.25       23.57     47.33 o 
 -11  -8   8      131.70      131.65     48.87 o 
 -10  -8   8       75.90       51.08     38.19 o 
  -9  -8   8      234.60      212.67     54.94 o 
  -8  -8   8      140.31      151.21     52.02 o 
  -7  -8   8      128.34      148.06     47.93 o 
  -6  -8   8      325.55      319.62     65.47 o 
  -5  -8   8      489.12      448.84     76.11 o 
  -4  -8   8      515.01      371.98     70.86 o 
  -3  -8   8      194.27      249.32     61.76 o 
  -2  -8   8      220.36      175.64     57.11 o 
  -1  -8   8      265.91      271.13     69.78 o 
   0  -8   8      497.87      424.22     80.98 o 
   1  -8   8      208.84      217.65     61.16 o 
   2  -8   8       76.33       13.12     41.93 o 
   3  -8   8       69.81       26.83     37.85 o 
 -11  -7   8       71.89       91.21     36.35 o 
 -10  -7   8       70.92       85.59     39.80 o 
  -9  -7   8       13.79      -38.84     25.90 o 
  -8  -7   8       33.50       11.32     33.28 o 
  -7  -7   8        6.75       25.93     31.59 o 
  -6  -7   8       73.88       88.03     40.14 o 
  -5  -7   8       78.79       71.24     40.62 o 
  -4  -7   8       40.64       10.76     32.57 o 
  -3  -7   8       56.26       69.93     38.90 o 
  -2  -7   8       49.21       67.68     41.18 o 
  -1  -7   8       17.66       -6.82     38.07 o 
   0  -7   8      116.28      166.61     57.64 o 
   1  -7   8        0.69      -16.26     33.65 o 
   2  -7   8      166.39      179.28     64.61 o 
   3  -7   8       24.50       67.98     47.52 o 
   4  -7   8       38.36       82.48     55.61 o 
 -12  -6   8      107.16      172.08     62.66 o 
 -11  -6   8      181.79      283.98     65.32 o 
 -10  -6   8      199.85      228.39     43.21 o 
  -9  -6   8      327.64      388.16     62.21 o 
  -8  -6   8      244.90      253.26     54.86 o 
  -7  -6   8      393.91      439.58     66.97 o 
  -6  -6   8      265.80      305.72     60.41 o 
  -5  -6   8      217.75      226.61     54.23 o 
  -4  -6   8      390.62      481.29     71.91 o 
  -3  -6   8      141.60      118.57     48.42 o 
  -2  -6   8      326.78      355.30     69.55 o 
  -1  -6   8      206.89      250.07     64.53 o 
   0  -6   8       59.84       70.83     47.74 o 
   1  -6   8       53.62       49.88     43.73 o 
   2  -6   8      130.95       45.12     47.11 o 
   3  -6   8      157.62      154.28     61.68 o 
   4  -6   8       12.62      -15.78     39.24 o 
   5  -6   8       40.39       40.89     49.20 o 
 -13  -5   8       79.04       86.72     55.95 o 
 -12  -5   8      106.34      155.90     58.54 o 
 -11  -5   8       69.06      113.17     50.14 o 
 -10  -5   8       51.97       36.79     22.70 o 
  -9  -5   8       92.73       66.45     24.69 o 
  -8  -5   8       38.49       19.30     21.76 o 
  -7  -5   8       79.05      105.14     28.04 o 
  -6  -5   8       21.13       30.12     24.87 o 
  -5  -5   8       34.36       57.62     23.88 o 
  -4  -5   8      110.56      139.33     47.44 o 
  -3  -5   8      452.53      443.63     70.12 o 
  -2  -5   8       14.81      -22.97     33.35 o 
  -1  -5   8      588.79      633.25     85.03 o 
   0  -5   8      301.40      300.55     66.37 o 
   1  -5   8      205.08      186.51     62.21 o 
   2  -5   8      142.46      150.05     55.61 o 
   3  -5   8       81.02       55.01     50.18 o 
   4  -5   8      213.46      216.87     65.77 o 
   5  -5   8        7.70       40.36     52.61 o 
   6  -5   8       67.15       85.48     59.10 o 
 -14  -4   8      129.19      100.36     58.95 o 
 -13  -4   8      119.80      150.95     57.67 o 
 -12  -4   8       63.28      127.49     52.76 o 
 -11  -4   8      328.05      316.48     66.97 o 
 -10  -4   8      534.38      511.04     71.50 o 
  -9  -4   8      242.39      287.71     38.76 o 
  -8  -4   8     1060.84     1092.89     74.26 o 
  -7  -4   8      432.66      425.45     53.72 o 
  -6  -4   8      862.11      827.34     60.33 o 
  -5  -4   8      481.65      520.30     57.95 o 
  -4  -4   8      563.62      666.25     48.86 o 
  -3  -4   8      986.20      958.96     54.24 o 
  -2  -4   8      517.53      536.81     76.02 o 
  -1  -4   8      363.95      413.20     69.52 o 
   0  -4   8      102.97       70.49     50.67 o 
   1  -4   8      422.84      436.13     74.09 o 
   2  -4   8      331.07      405.55     76.64 o 
   3  -4   8      162.82      145.78     57.60 o 
   4  -4   8        7.46      -28.71     48.01 o 
   5  -4   8       30.65       62.70     56.62 o 
   6  -4   8       55.77       92.04     53.40 o 
 -14  -3   8       49.24      126.07     55.01 o 
 -13  -3   8       29.75       31.22     42.80 o 
 -12  -3   8       18.18       59.29     46.77 o 
 -11  -3   8      118.23      151.89     53.03 o 
 -10  -3   8      107.57       45.64     37.62 o 
  -9  -3   8      184.70      240.93     48.34 o 
  -8  -3   8      326.50      362.79     39.03 o 
  -7  -3   8      436.74      407.55     40.26 o 
  -6  -3   8      173.19      158.05     30.32 o 
  -5  -3   8       59.87       73.59     35.77 o 
  -4  -3   8       32.82       43.15     22.30 o 
  -3  -3   8      300.21      298.77     34.89 o 
  -2  -3   8      112.18      118.83     49.84 o 
  -1  -3   8      443.49      413.76     66.89 o 
   0  -3   8      101.95       84.92     46.54 o 
   1  -3   8       51.16       20.20     44.41 o 
   2  -3   8      162.81      163.28     59.88 o 
   3  -3   8       52.72        7.83     50.10 o 
   4  -3   8      181.66      248.53     68.77 o 
   5  -3   8       98.46       82.18     56.96 o 
   6  -3   8       17.12       35.98     51.30 o 
   7  -3   8       11.87       16.90     54.19 o 
 -14  -2   8       52.32      109.39     55.05 o 
 -13  -2   8       63.88      164.85     61.57 o 
 -12  -2   8       21.49      -16.94     36.91 o 
 -11  -2   8      318.89      201.20     59.17 o 
 -10  -2   8      225.01      157.84     52.84 o 
  -9  -2   8      585.98      585.92     69.93 o 
  -8  -2   8      288.54      254.01     33.23 o 
  -7  -2   8      399.00      350.76     63.56 o 
  -6  -2   8      768.25      801.58     50.89 o 
  -5  -2   8      582.27      618.47     45.52 o 
  -4  -2   8      861.81      803.61     51.18 o 
  -3  -2   8      921.93      917.49     52.85 o 
  -2  -2   8     2094.23     2032.86    130.53 o 
  -1  -2   8      561.73      665.97     81.47 o 
   0  -2   8      769.28      799.23     85.52 o 
   1  -2   8      739.42      798.29     89.30 o 
   2  -2   8      929.71      726.19     92.45 o 
   3  -2   8      524.03      599.82     87.13 o 
   4  -2   8      356.48      353.99     75.89 o 
   5  -2   8      395.57      350.35     78.62 o 
   6  -2   8       70.75       45.61     58.61 o 
   7  -2   8       17.15      -45.79     50.97 o 
 -14  -1   8      152.70      211.88     69.74 o 
 -13  -1   8      221.79      250.29     68.95 o 
 -12  -1   8      912.90      916.90    101.56 o 
 -11  -1   8       94.99      119.92     52.43 o 
 -10  -1   8      267.95      172.91     49.39 o 
  -9  -1   8      355.50      295.90     56.81 o 
  -8  -1   8      338.49      342.55     34.14 o 
  -7  -1   8      122.35      154.47     45.46 o 
  -6  -1   8      337.22      392.56     37.72 o 
  -5  -1   8      114.61      132.80     26.18 o 
  -4  -1   8        9.56        7.21     19.18 o 
  -3  -1   8      164.72      162.27     48.19 o 
  -2  -1   8      436.81      391.46     62.02 o 
  -1  -1   8        8.22       47.03     39.09 o 
   0  -1   8      248.77      189.81     53.40 o 
   1  -1   8      121.19      157.17     53.25 o 
   2  -1   8      483.40      404.09     68.24 o 
   3  -1   8      125.97       82.56     46.17 o 
   4  -1   8       44.35       23.46     41.82 o 
   5  -1   8      138.66      141.02     58.24 o 
   6  -1   8       83.33       60.45     50.18 o 
   7  -1   8      122.30       67.23     48.04 o 
 -15   0   8       22.44       71.84     35.68 o 
 -14   0   8       94.59      122.43     44.30 o 
 -13   0   8      347.62      407.73     78.40 o 
 -12   0   8      115.47      122.69     52.09 o 
 -10   0   8        2.13       -5.55     34.96 o 
  -9   0   8     1059.46      991.89     91.18 o 
  -8   0   8      848.35      781.16     79.03 o 
  -7   0   8      596.14      537.79     42.76 o 
  -6   0   8      577.53      602.88     43.68 o 
  -5   0   8      282.07      329.69     50.67 o 
  -4   0   8     1341.02     1429.72     66.26 o 
  -3   0   8      626.08      577.94     62.88 o 
  -2   0   8       43.48        7.49     32.19 o 
  -1   0   8      436.50      427.55     62.28 o 
   0   0   8      675.13      790.35     84.96 o 
   1   0   8      262.34      257.64     57.26 o 
   2   0   8      488.29      393.22     67.68 o 
   3   0   8      401.81      374.64     69.67 o 
   4   0   8      419.27      493.24     78.92 o 
   5   0   8      110.44      118.76     56.96 o 
   6   0   8        7.62      -53.06     35.38 o 
   7   0   8        9.74      -20.65     46.43 o 
 -14   1   8      159.32      158.18     54.45 o 
 -13   1   8      239.08      356.91     73.26 o 
 -12   1   8      976.48     1007.70    105.87 o 
 -11   1   8       61.06      107.55     44.56 o 
 -10   1   8      227.30      229.57     54.53 o 
  -9   1   8      361.66      374.30     61.35 o 
  -8   1   8      366.55      363.43     59.55 o 
  -7   1   8      125.69      152.05     26.62 o 
  -6   1   8      301.42      322.79     34.20 o 
  -5   1   8      117.83      117.07     25.68 o 
  -4   1   8        8.43       22.56     28.93 o 
  -3   1   8      165.86      257.53     46.17 o 
  -2   1   8      425.56      425.83     57.64 o 
  -1   1   8        6.08      -19.11     34.70 o 
   0   1   8      258.31      388.13     64.53 o 
   1   1   8       99.49      105.83     45.79 o 
   2   1   8      430.93      464.80     73.23 o 
   3   1   8      112.35        4.57     38.86 o 
   4   1   8       59.92      -28.48     38.11 o 
   5   1   8      129.77      107.07     55.05 o 
   6   1   8       61.37       80.98     55.50 o 
   7   1   8      123.45      107.25     54.34 o 
 -14   2   8       53.39      -23.23     33.20 o 
 -13   2   8       50.36       54.53     46.17 o 
 -12   2   8       25.89       46.58     43.81 o 
 -11   2   8      358.64      382.81     67.23 o 
 -10   2   8      280.78      345.29     63.97 o 
  -9   2   8      574.00      539.08     70.30 o 
  -8   2   8      287.68      307.74     57.07 o 
  -7   2   8      404.89      407.91     60.63 o 
  -6   2   8      780.88      853.29     48.17 o 
  -5   2   8      612.34      682.60     45.57 o 
  -4   2   8      892.97      839.74     69.74 o 
  -3   2   8      884.29      849.86     75.29 o 
  -2   2   8     2064.31     2188.27    127.41 o 
  -1   2   8      701.14      667.09     77.31 o 
   0   2   8      771.35      698.04     79.56 o 
   1   2   8      811.28      836.21     87.77 o 
   2   2   8      949.47      764.11     86.87 o 
   3   2   8      534.42      496.77     78.55 o 
   4   2   8      448.90      311.57     68.84 o 
   5   2   8      369.07      205.96     63.48 o 
   6   2   8       80.42      114.45     57.60 o 
   7   2   8       30.11       43.77     50.33 o 
 -14   3   8       56.22       91.03     47.48 o 
 -13   3   8       53.85      122.17     52.80 o 
 -12   3   8       23.57       57.15     41.93 o 
 -11   3   8      128.78      191.31     54.71 o 
 -10   3   8      150.27      222.41     54.94 o 
  -9   3   8      179.78      146.00     49.62 o 
  -8   3   8      343.96      334.84     59.88 o 
  -7   3   8      486.50      616.16     73.23 o 
  -6   3   8      197.70      240.12     30.51 o 
  -5   3   8       70.89       54.67     34.48 o 
  -4   3   8       36.58      104.14     37.96 o 
  -3   3   8      302.39      319.44     54.08 o 
  -2   3   8      107.38      113.25     41.90 o 
  -1   3   8      425.59      419.98     67.87 o 
   0   3   8       89.99       62.21     44.37 o 
   1   3   8       52.10       56.89     43.92 o 
   2   3   8      165.11      201.54     62.66 o 
   3   3   8       37.40      -21.25     37.51 o 
   4   3   8      144.77      143.00     61.16 o 
   5   3   8      118.02       30.39     51.34 o 
   6   3   8       25.01        3.37     48.75 o 
   7   3   8        6.86       51.27     52.84 o 
 -14   4   8      113.04      120.33     53.74 o 
 -13   4   8       98.76      126.52     52.43 o 
 -12   4   8       47.72       40.36     43.96 o 
 -11   4   8      305.17      260.26     58.35 o 
 -10   4   8      503.89      445.24     69.03 o 
  -9   4   8      189.02      181.79     52.65 o 
  -8   4   8     1010.24      946.62     91.25 o 
  -7   4   8      369.54      323.30     59.44 o 
  -6   4   8      825.49      862.03     83.72 o 
  -5   4   8      464.41      457.50     41.97 o 
  -4   4   8      553.78      691.30     71.43 o 
  -3   4   8      963.86      847.91     81.17 o 
  -2   4   8      536.21      467.57     66.44 o 
  -1   4   8      406.48      497.63     74.28 o 
   0   4   8      142.35      134.24     52.13 o 
   1   4   8      412.84      403.57     73.53 o 
   2   4   8      351.40      392.29     74.39 o 
   3   4   8      188.18      237.59     65.17 o 
   4   4   8       23.97       23.98     48.42 o 
   5   4   8       40.34       16.38     50.44 o 
   6   4   8       48.47       27.96     51.68 o 
 -13   5   8       89.55      138.28     57.64 o 
 -12   5   8      105.39      150.12     55.95 o 
 -11   5   8       90.68      105.19     48.08 o 
 -10   5   8       70.73       80.80     40.92 o 
  -9   5   8       76.69      103.81     40.40 o 
  -8   5   8       57.89       44.86     38.19 o 
  -7   5   8      100.97       77.01     37.14 o 
  -6   5   8       28.91       15.51     30.65 o 
  -5   5   8       37.97       17.41     33.09 o 
  -4   5   8      109.90       97.70     26.97 o 
  -3   5   8      452.11      416.70     52.37 o 
  -2   5   8       13.82       39.43     27.20 o 
  -1   5   8      577.92      560.53     52.10 o 
   0   5   8      317.42      314.02     46.13 o 
   1   5   8      229.70      208.14     42.86 o 
   2   5   8      141.86       93.91     41.69 o 
   3   5   8       84.15       77.09     52.76 o 
   4   5   8      201.27       49.88     57.86 o 
   5   5   8       17.10       -5.47     58.31 o 
   6   5   8       81.29       35.75     66.41 o 
 -13   6   8       50.86      109.31     50.48 o 
 -12   6   8      113.71      145.22     55.88 o 
 -11   6   8      183.37      162.04     51.04 o 
 -10   6   8      192.75      191.57     52.24 o 
  -9   6   8      395.70      400.01     66.33 o 
  -8   6   8      230.25      256.44     52.17 o 
  -7   6   8      398.53      465.40     65.81 o 
  -6   6   8      283.01      230.62     51.23 o 
  -5   6   8      201.04      190.22     44.22 o 
  -4   6   8      489.43      459.70     88.01 o 
  -3   6   8      101.41      150.81     45.98 o 
  -2   6   8      346.02      289.10     39.60 o 
  -1   6   8      191.07      194.41     37.28 o 
   0   6   8       82.04       83.95     45.08 o 
   1   6   8       70.02       65.38     31.51 o 
   2   6   8      119.45      139.24     86.92 o 
   3   6   8      163.96      141.92     77.82 o 
   4   6   8       20.21       44.39     30.63 o 
   5   6   8       46.93       14.72    103.28 o 
 -12   7   8       22.33       36.99     38.94 o 
 -11   7   8       55.75       97.02     44.71 o 
 -10   7   8       71.63      -18.33     34.33 o 
  -9   7   8       11.90       48.38     36.31 o 
  -8   7   8       23.46      -22.19     30.62 o 
  -7   7   8        8.02       24.73     27.36 o 
  -6   7   8       70.51       39.80     32.53 o 
  -5   7   8       69.17       90.80     36.61 o 
  -4   7   8       38.24       36.20     25.16 o 
  -3   7   8       56.36       28.32     22.36 o 
  -2   7   8       50.67      -10.83     24.94 o 
  -1   7   8       16.50       11.28     24.34 o 
   0   7   8      123.49       89.48     32.49 o 
   1   7   8        0.09       17.92     28.36 o 
   2   7   8      162.12      145.54     52.43 o 
   3   7   8       22.37        2.17     24.41 o 
   4   7   8       26.54       -3.12     26.21 o 
 -11   8   8      116.16      122.09     40.74 o 
 -10   8   8       69.47       62.81     35.98 o 
  -7   8   8      127.38      175.08     45.72 o 
  -6   8   8      262.35      244.30     48.60 o 
  -5   8   8      518.22      550.96     66.03 o 
  -4   8   8      578.62      467.42     61.50 o 
  -3   8   8      173.23      154.29     34.46 o 
  -2   8   8      215.10      160.45     32.23 o 
  -1   8   8      246.32      132.41     78.19 o 
   0   8   8      535.53      586.97     77.35 o 
   1   8   8      210.53      177.51     85.01 o 
   2   8   8       82.57      182.45     51.55 o 
   3   8   8       70.04       76.30     30.09 o 
  -9   9   8        3.55       49.43     32.49 o 
  -8   9   8       85.81      131.50     45.16 o 
  -7   9   8       38.77       60.33     34.51 o 
  -6   9   8       11.48       -2.77     31.44 o 
  -5   9   8      114.09      175.38     43.77 o 
   0   9   8        0.44       33.85     24.84 o 
   1   9   8       11.83       53.20     27.33 o 
   2   9   8       20.72       45.91     23.43 o 
  -7  10   8      110.74      160.43     47.22 o 
  -6  10   8       54.11       56.06     39.80 o 
  -5  10   8      187.42      203.41     50.07 o 
  -5 -10   9      125.41      155.03     47.29 o 
  -4 -10   9       92.45      135.62     43.77 o 
  -8  -9   9       45.91       -3.67     31.40 o 
  -7  -9   9      107.46       59.21     37.81 o 
  -6  -9   9       91.57      183.89     52.35 o 
  -5  -9   9       91.76      138.51     42.50 o 
  -4  -9   9       17.67       36.05     33.35 o 
  -3  -9   9       30.70       25.93     37.92 o 
  -2  -9   9       14.25       18.74     41.90 o 
  -1  -9   9       34.74       48.19     42.27 o 
   0  -9   9       12.72       25.93     51.00 o 
 -10  -8   9      104.63       65.69     39.69 o 
  -9  -8   9       37.64       64.87     39.20 o 
  -8  -8   9       66.98       94.44     42.98 o 
  -7  -8   9      118.44      193.90     58.50 o 
  -6  -8   9      192.32      185.35     59.81 o 
  -5  -8   9      213.04      118.27     50.40 o 
  -4  -8   9      388.26      409.83     75.36 o 
  -3  -8   9      246.55      311.90     66.71 o 
  -2  -8   9      214.37      186.55     64.04 o 
  -1  -8   9      185.14      149.26     56.14 o 
   0  -8   9      360.51      338.47     76.86 o 
   1  -8   9       64.25       82.52     50.97 o 
   2  -8   9       62.55       72.70     53.29 o 
 -10  -7   9       99.34      114.52     38.56 o 
  -9  -7   9      267.08      371.23     67.53 o 
  -8  -7   9      123.39      188.27     53.14 o 
  -7  -7   9       81.17       88.18     42.83 o 
  -6  -7   9      137.42       65.69     40.02 o 
  -5  -7   9      282.50      259.44     62.70 o 
  -4  -7   9       63.28       57.41     39.76 o 
  -3  -7   9       20.42      -34.68     23.12 o 
  -2  -7   9       29.30       83.34     46.32 o 
  -1  -7   9       81.43       17.35     44.75 o 
   0  -7   9       25.89       49.69     53.06 o 
   1  -7   9       30.34        0.75     40.66 o 
   2  -7   9       21.44        2.96     42.95 o 
   3  -7   9        7.20      -47.71     32.60 o 
 -12  -6   9       55.87       61.08     54.45 o 
 -10  -6   9      170.93      157.54     42.23 o 
  -9  -6   9      183.39      222.30     54.53 o 
  -8  -6   9       94.84       70.98     39.20 o 
  -7  -6   9       19.48       57.60     36.76 o 
  -6  -6   9      226.90      286.05     59.92 o 
  -5  -6   9      782.72      805.07     93.09 o 
  -4  -6   9      103.89      140.49     49.24 o 
  -3  -6   9       11.68       36.28     37.77 o 
  -2  -6   9      262.11      332.03     70.60 o 
  -1  -6   9      439.01      480.92     83.49 o 
   0  -6   9      119.17      119.25     51.75 o 
   1  -6   9       53.51       93.46     56.21 o 
   2  -6   9       35.98      -14.80     44.75 o 
   3  -6   9      175.16      189.14     65.96 o 
   4  -6   9       81.42      129.63     62.10 o 
 -13  -5   9      217.07      211.88     65.84 o 
 -12  -5   9      111.92      199.67     62.40 o 
 -11  -5   9      132.06      180.18     56.10 o 
 -10  -5   9      129.32      128.33     38.84 o 
  -9  -5   9       78.54      142.50     31.38 o 
  -8  -5   9       11.14       17.44     23.59 o 
  -7  -5   9       27.38       26.19     22.55 o 
  -6  -5   9       34.59       17.35     31.03 o 
  -5  -5   9      235.98      279.56     61.35 o 
  -4  -5   9      245.37      227.32     57.15 o 
  -3  -5   9      117.96      118.98     51.04 o 
  -2  -5   9      323.75      255.73     60.97 o 
  -1  -5   9      270.69      348.82     76.11 o 
   0  -5   9       41.79       98.63     52.02 o 
   1  -5   9       29.71       17.24     48.27 o 
   2  -5   9       16.88       58.09     52.50 o 
   3  -5   9       27.05       20.76     51.08 o 
   4  -5   9       68.34       89.08     58.57 o 
   5  -5   9       10.73       68.69     57.56 o 
 -14  -4   9       42.84       15.89     49.77 o 
 -13  -4   9       18.11      -35.60     34.78 o 
 -12  -4   9      243.52      289.12     67.45 o 
 -11  -4   9       82.06       83.04     49.32 o 
 -10  -4   9      347.37      304.63     63.07 o 
  -9  -4   9      287.98      229.45     36.31 o 
  -8  -4   9      738.84      727.82     53.83 o 
  -7  -4   9      225.69      274.18     37.28 o 
  -6  -4   9      189.42      197.38     33.44 o 
  -5  -4   9      747.07      833.31     56.02 o 
  -4  -4   9      108.35      147.36     31.48 o 
  -3  -4   9     1084.66     1148.54     63.45 o 
  -2  -4   9       28.89       23.04     32.49 o 
  -1  -4   9      481.75      576.48     83.98 o 
   0  -4   9      117.01      119.47     56.59 o 
   1  -4   9       95.51       51.98     48.38 o 
   2  -4   9      276.50      325.21     75.40 o 
   3  -4   9       16.33       -4.83     47.07 o 
   4  -4   9      162.76      228.18     69.74 o 
   5  -4   9       25.59       60.82     59.81 o 
 -14  -3   9      117.30      205.17     69.40 o 
 -13  -3   9       64.26       94.32     52.54 o 
 -12  -3   9      156.67      137.95     55.69 o 
 -11  -3   9       64.42       10.91     40.92 o 
 -10  -3   9       76.38       42.50     39.09 o 
  -9  -3   9      555.00      559.31     48.59 o 
  -8  -3   9      411.68      523.40     46.21 o 
  -7  -3   9       98.41      116.42     61.95 o 
  -6  -3   9      190.52      235.90     35.32 o 
  -5  -3   9      144.87       99.58     28.51 o 
  -4  -3   9      172.56      205.06     34.19 o 
  -3  -3   9      416.44      520.29     45.07 o 
  -2  -3   9      546.04      611.37     79.78 o 
  -1  -3   9       44.64        4.20     38.07 o 
   0  -3   9        9.99      -43.70     40.62 o 
   1  -3   9       84.41       47.86     50.78 o 
   2  -3   9       17.20       39.87     48.31 o 
   3  -3   9       68.28      -14.77     42.08 o 
   4  -3   9       75.09      106.39     60.18 o 
   5  -3   9       49.30      128.05     61.91 o 
   6  -3   9        5.51       71.76     55.95 o 
 -14  -2   9       94.65      145.37     63.30 o 
 -13  -2   9       48.06       -0.64     43.81 o 
 -12  -2   9      185.35      117.18     53.06 o 
 -11  -2   9       44.66       71.46     42.16 o 
 -10  -2   9      265.21      228.82     55.43 o 
  -9  -2   9      443.87      360.70     61.16 o 
  -8  -2   9      183.75      240.85     35.32 o 
  -7  -2   9      384.44      375.15     77.33 o 
  -6  -2   9      191.64      257.83     36.23 o 
  -5  -2   9      515.99      474.41     57.32 o 
  -4  -2   9     1523.14     1537.81     74.40 o 
  -3  -2   9     1255.37     1247.24    103.43 o 
  -2  -2   9      410.07      508.76     75.81 o 
  -1  -2   9      477.21      518.69     77.24 o 
   0  -2   9      298.74      405.33     73.79 o 
   1  -2   9      607.17      658.70     86.53 o 
   2  -2   9      229.36      228.00     66.22 o 
   3  -2   9      175.98       55.50     51.68 o 
   4  -2   9       94.68      180.18     63.78 o 
   5  -2   9       19.29      -59.30     39.54 o 
   6  -2   9      160.78       74.28     54.53 o 
 -14  -1   9      205.36      153.35     64.46 o 
 -13  -1   9      205.75      182.58     59.62 o 
 -12  -1   9      154.98       89.19     47.97 o 
 -11  -1   9       96.60       82.97     44.52 o 
 -10  -1   9      653.20      539.53     74.24 o 
  -9  -1   9      395.56      415.93     66.44 o 
  -8  -1   9      239.61      287.45     35.78 o 
  -7  -1   9       56.34       60.59     25.43 o 
  -6  -1   9       49.05       64.26     26.95 o 
  -5  -1   9      822.05      827.97     53.75 o 
  -4  -1   9      175.99      156.00     33.65 o 
  -3  -1   9      237.53      299.09     61.35 o 
  -2  -1   9      177.35      166.39     52.02 o 
  -1  -1   9      104.92      172.35     56.10 o 
   0  -1   9      115.80      111.00     50.22 o 
   1  -1   9       58.06       92.08     45.91 o 
   2  -1   9       35.37       63.78     46.47 o 
   3  -1   9       54.45       78.21     50.22 o 
   4  -1   9       37.04       55.20     50.63 o 
   5  -1   9        2.74       -5.77     44.56 o 
   6  -1   9        2.80      -48.19     44.00 o 
 -14   0   9       25.63      -13.60     41.22 o 
 -13   0   9       33.16      -49.50     39.72 o 
 -12   0   9      123.67       88.33     49.84 o 
 -11   0   9      245.05      172.65     53.14 o 
 -10   0   9       18.51       24.81     35.60 o 
  -9   0   9      157.20      132.96     45.49 o 
  -8   0   9      231.33      274.92     55.31 o 
  -7   0   9       58.00       46.15     25.33 o 
  -6   0   9      153.02      155.37     29.89 o 
  -5   0   9      132.65      164.80     35.98 o 
  -4   0   9       74.19      122.21     28.61 o 
  -3   0   9      697.51      713.33     79.93 o 
  -2   0   9      435.82      387.98     62.55 o 
  -1   0   9       28.48       -4.98     33.13 o 
   0   0   9      245.56      279.94     62.13 o 
   1   0   9      121.13      173.06     54.68 o 
   2   0   9      413.76      410.87     73.90 o 
   3   0   9       82.74       86.04     51.08 o 
   4   0   9        6.77      -51.60     34.40 o 
   5   0   9      240.96      309.92     72.33 o 
   6   0   9       50.54       83.19     55.76 o 
 -14   1   9      221.67      185.05     59.47 o 
 -13   1   9      194.45      200.00     62.06 o 
 -12   1   9      114.04      131.16     47.82 o 
 -11   1   9      150.56      118.76     45.64 o 
 -10   1   9      598.73      734.55     83.68 o 
  -9   1   9      353.28      399.44     68.02 o 
  -8   1   9      220.98      148.14     47.93 o 
  -7   1   9       77.75       56.06     39.87 o 
  -6   1   9       33.72       63.98     25.37 o 
  -5   1   9      773.95      842.60     60.15 o 
  -4   1   9      205.90      210.50     47.37 o 
  -3   1   9      240.52      286.05     56.02 o 
  -2   1   9      174.42      149.26     49.95 o 
  -1   1   9      118.03      144.28     51.34 o 
   0   1   9      121.63      137.61     51.38 o 
   1   1   9       57.26      113.96     47.63 o 
   2   1   9       34.51       35.75     43.66 o 
   3   1   9       50.21       78.58     48.72 o 
   4   1   9       31.66       47.41     46.24 o 
   5   1   9        4.49       50.55     52.69 o 
   6   1   9        1.91        7.01     44.48 o 
 -14   2   9      103.21       60.33     44.67 o 
 -13   2   9       57.80        8.32     36.84 o 
 -12   2   9      172.23      162.00     50.18 o 
 -11   2   9       47.59       52.43     42.72 o 
 -10   2   9      324.12      349.53     64.46 o 
  -9   2   9      439.12      488.00     72.78 o 
  -8   2   9      195.13      210.50     53.96 o 
  -7   2   9      342.63      397.87     62.70 o 
  -6   2   9      203.43      184.66     31.99 o 
  -5   2   9      635.25      652.62     98.45 o 
  -4   2   9     1501.85     1583.99    104.18 o 
  -3   2   9     1219.30     1306.82     99.16 o 
  -2   2   9      490.46      474.21     71.05 o 
  -1   2   9      496.88      586.78     80.98 o 
   0   2   9      261.09      435.12     74.65 o 
   1   2   9      625.42      608.18     86.98 o 
   2   2   9      254.01      259.74     67.45 o 
   3   2   9      188.36      145.55     61.31 o 
   4   2   9       75.29      103.09     55.16 o 
   5   2   9       13.31      -18.10     40.36 o 
   6   2   9      167.57       75.44     53.55 o 
 -14   3   9       99.41      147.35     55.80 o 
 -13   3   9       71.06       25.30     43.66 o 
 -12   3   9      162.81      203.94     59.14 o 
 -11   3   9       61.82       51.68     43.73 o 
 -10   3   9       51.90       41.82     36.01 o 
  -9   3   9      613.17      675.45     81.32 o 
  -8   3   9      461.94      410.50     68.92 o 
  -7   3   9       98.34      120.18     42.65 o 
  -6   3   9      225.18      279.96     45.25 o 
  -5   3   9      158.98      148.81     34.12 o 
  -4   3   9      213.72      173.81     48.64 o 
  -3   3   9      456.54      481.44     66.86 o 
  -2   3   9      547.52      665.59     79.41 o 
  -1   3   9       44.56      -22.82     34.44 o 
   0   3   9       12.66        9.71     39.20 o 
   1   3   9       85.54       24.70     40.47 o 
   2   3   9       16.30      -41.45     30.88 o 
   3   3   9       72.30       91.44     48.83 o 
   4   3   9       75.31       97.21     51.72 o 
   5   3   9       43.49        8.24     48.79 o 
   6   3   9        8.78       -6.86     55.84 o 
 -14   4   9       38.43       73.11     51.04 o 
 -13   4   9       11.71       20.01     45.31 o 
 -12   4   9      216.90      216.34     63.11 o 
 -11   4   9       71.32       39.09     39.91 o 
 -10   4   9      347.28      329.67     63.82 o 
  -9   4   9      227.74      212.97     55.13 o 
  -8   4   9      690.70      726.71     85.67 o 
  -7   4   9      210.25      238.15     56.06 o 
  -6   4   9      220.04      249.17     54.30 o 
  -5   4   9      724.98      768.61     94.32 o 
  -4   4   9      103.69       88.37     42.95 o 
  -3   4   9     1171.68     1318.33    103.69 o 
  -2   4   9       11.33        1.24     41.41 o 
  -1   4   9      522.73      592.07     86.04 o 
   0   4   9      147.11      134.12     52.99 o 
   1   4   9      107.66      116.17     52.69 o 
   2   4   9      282.81      204.76     67.60 o 
   3   4   9       36.04       25.15     49.65 o 
   4   4   9      175.44      132.77     58.87 o 
   5   4   9       16.84      -57.64     46.13 o 
 -13   5   9      199.49      236.62     66.37 o 
 -12   5   9      122.23       81.06     50.03 o 
 -11   5   9      161.04      190.78     54.64 o 
 -10   5   9      132.22      106.32     47.74 o 
  -9   5   9       80.07       94.17     41.18 o 
  -8   5   9       19.98       15.14     34.25 o 
  -7   5   9       30.36        3.41     30.24 o 
  -6   5   9       60.07       32.53     33.54 o 
  -5   5   9      187.03      207.31     53.44 o 
  -4   5   9      290.37      371.53     61.42 o 
  -3   5   9      118.28      166.95     53.48 o 
  -2   5   9      298.91      194.31     57.52 o 
  -1   5   9      291.13      286.72     65.39 o 
   0   5   9       37.84       55.80     47.22 o 
   1   5   9       29.80       61.20     51.00 o 
   2   5   9       17.79       -2.40     37.25 o 
   3   5   9       24.83      -41.86     40.47 o 
   4   5   9       66.66        8.43     49.99 o 
   5   5   9       14.42      -28.48     55.09 o 
 -12   6   9       56.96       90.50     47.89 o 
 -11   6   9       35.02       14.28     42.46 o 
 -10   6   9      203.66      212.41     54.94 o 
  -9   6   9      200.49      214.81     52.95 o 
  -8   6   9      126.22      132.44     48.68 o 
  -7   6   9        5.92      -35.69     23.80 o 
  -6   6   9      215.51      173.47     48.46 o 
  -5   6   9      865.90      879.01     86.04 o 
  -4   6   9       89.78      109.44     30.42 o 
  -3   6   9        9.24       40.30     25.07 o 
  -2   6   9      218.36      144.12     33.28 o 
  -1   6   9      436.36      359.68     59.15 o 
   0   6   9      119.00      141.75     38.26 o 
   1   6   9       45.26       41.28     31.40 o 
   2   6   9       45.51      -18.48     42.08 o 
   3   6   9      156.66       71.91     54.79 o 
   4   6   9       75.80       78.02     48.27 o 
 -11   7   9       69.44      107.59     50.18 o 
 -10   7   9      104.61       82.93     44.56 o 
  -9   7   9      250.20      371.41     66.59 o 
  -8   7   9      118.02      101.63     43.62 o 
  -7   7   9       73.21      140.23     42.46 o 
  -6   7   9      130.56      258.20     56.02 o 
  -5   7   9      260.62      235.94     52.80 o 
  -4   7   9       49.33       24.14     26.18 o 
  -3   7   9       26.84       35.43     22.07 o 
  -2   7   9       28.55       -2.64     24.06 o 
  -1   7   9       87.97       39.46     29.85 o 
   0   7   9       24.71       17.80     27.32 o 
   1   7   9       30.61       14.97     29.35 o 
   2   7   9       20.53        9.78     55.76 o 
   3   7   9        6.88       44.41     29.33 o 
  -8   8   9       63.24      107.48     43.28 o 
  -7   8   9      125.31      146.86     44.82 o 
  -6   8   9      187.82      244.52     52.05 o 
  -5   8   9      263.39      151.02     44.78 o 
  -3   8   9      262.61      213.49     48.90 o 
  -2   8   9      215.84      148.21     34.15 o 
  -1   8   9      175.16       99.67     31.55 o 
   0   8   9      382.96      236.06    129.42 o 
   1   8   9       73.25       64.04     55.63 o 
   2   8   9       64.88      103.03     33.44 o 
  -3   9   9       31.64       36.88     34.10 o 
  -2   9   9       12.10        1.77     22.67 o 
  -1   9   9       32.66       30.01     25.35 o 
   0   9   9       11.83       -2.90     21.35 o 
  -7  -9  10       93.70      150.65     52.73 o 
  -6  -9  10      133.78      214.88     50.93 o 
  -5  -9  10       88.49      171.86     55.58 o 
  -4  -9  10       17.31       82.37     41.15 o 
  -3  -9  10       31.52       56.44     32.87 o 
  -2  -9  10       52.51       63.56     42.16 o 
  -9  -8  10       85.86       44.60     41.07 o 
  -8  -8  10       26.81       15.06     38.15 o 
  -7  -8  10       16.56       44.52     35.08 o 
  -6  -8  10      117.15      176.92     53.36 o 
  -5  -8  10      102.01       91.55     43.02 o 
  -4  -8  10      129.54       95.67     47.52 o 
  -3  -8  10       49.36      103.99     40.10 o 
  -2  -8  10      105.19      109.80     53.18 o 
  -1  -8  10      203.78      168.45     63.89 o 
   0  -8  10       19.48       49.35     53.63 o 
 -10  -7  10      160.10      159.98     51.79 o 
  -9  -7  10      214.99      238.38     63.37 o 
  -8  -7  10      255.02      225.94     58.54 o 
  -7  -7  10      185.82      140.68     52.09 o 
  -6  -7  10      328.69      406.56     74.09 o 
  -5  -7  10      137.61      120.59     48.42 o 
  -4  -7  10      247.36      247.86     66.26 o 
  -3  -7  10      113.18      125.09     51.12 o 
  -2  -7  10       30.18      119.36     49.92 o 
  -1  -7  10      159.02      112.80     55.50 o 
   0  -7  10        8.72       -5.02     51.23 o 
   1  -7  10        8.01      -39.27     34.70 o 
   2  -7  10        3.90      -38.49     43.02 o 
 -10  -6  10       13.20      -45.03     30.02 o 
  -9  -6  10       20.32       27.32     32.15 o 
  -8  -6  10       30.05       16.83     34.93 o 
  -7  -6  10        8.69       33.61     35.34 o 
  -6  -6  10      248.58      262.44     59.92 o 
  -5  -6  10       54.60       22.97     36.05 o 
  -4  -6  10       49.74       38.97     40.10 o 
  -3  -6  10      188.60      212.56     61.27 o 
  -2  -6  10       52.87       39.09     37.25 o 
  -1  -6  10      291.25      227.92     66.78 o 
   0  -6  10      104.91      208.02     67.68 o 
   1  -6  10      130.95      234.33     70.94 o 
   2  -6  10      164.98      283.31     78.70 o 
   3  -6  10       91.31      123.03     68.47 o 
 -13  -5  10      120.60      172.83     64.53 o 
 -12  -5  10       64.09       34.78     51.68 o 
 -11  -5  10      120.40      120.71     53.03 o 
 -10  -5  10       78.09       29.61     42.98 o 
  -9  -5  10      102.51      105.65     46.60 o 
  -8  -5  10      126.04      142.99     31.32 o 
  -7  -5  10      107.38      132.59     43.81 o 
  -6  -5  10       82.12      155.11     46.77 o 
  -5  -5  10       94.63      133.41     50.37 o 
  -4  -5  10      128.92      127.45     51.45 o 
  -3  -5  10      412.28      514.34     79.41 o 
  -2  -5  10      158.43      183.96     58.35 o 
  -1  -5  10        0.26       55.01     46.36 o 
   0  -5  10      104.20      234.74     66.59 o 
   1  -5  10      146.46      170.44     68.58 o 
   2  -5  10       31.73       57.90     57.52 o 
   3  -5  10        3.06       25.90     52.31 o 
   4  -5  10        2.49      -69.98     46.66 o 
 -13  -4  10        0.97       -2.70     45.08 o 
 -12  -4  10       63.49      132.02     55.09 o 
 -11  -4  10        8.75       -2.77     39.24 o 
 -10  -4  10       38.70       86.34     48.75 o 
  -9  -4  10       39.09       39.21     22.37 o 
  -8  -4  10       37.50       32.15     24.22 o 
  -7  -4  10      165.87      191.23     33.46 o 
  -6  -4  10       73.13       88.37     27.34 o 
  -5  -4  10      307.41      321.34     41.73 o 
  -4  -4  10      164.31      182.37     41.93 o 
  -3  -4  10      203.50      240.96     63.74 o 
  -2  -4  10      343.67      358.86     73.75 o 
  -1  -4  10      199.41      237.78     60.75 o 
   0  -4  10      150.85      240.51     66.59 o 
   1  -4  10      121.10      127.56     56.17 o 
   2  -4  10      138.77      135.55     58.87 o 
   3  -4  10      160.25      215.93     73.94 o 
   4  -4  10       58.49      -33.76     45.31 o 
 -14  -3  10      119.93      116.43     60.45 o 
 -13  -3  10      143.78      126.25     56.77 o 
 -12  -3  10      135.79      142.33     56.59 o 
 -11  -3  10      478.22      486.57     79.00 o 
 -10  -3  10      319.61      227.62     57.94 o 
  -9  -3  10      331.43      319.40     59.77 o 
  -8  -3  10      711.89      751.84     55.77 o 
  -7  -3  10      735.79      760.87     85.85 o 
  -6  -3  10      730.38      885.87     60.66 o 
  -5  -3  10      705.90      690.83     53.64 o 
  -4  -3  10      167.55      205.83     36.04 o 
  -3  -3  10     1298.09     1320.61     71.14 o 
  -2  -3  10      534.00      570.14     82.82 o 
  -1  -3  10       54.04        2.47     39.91 o 
   0  -3  10       71.81      149.34     59.10 o 
   1  -3  10       58.70       84.88     57.82 o 
   2  -3  10      166.06      231.86     68.35 o 
   3  -3  10       61.36       44.56     48.87 o 
   4  -3  10       32.93       29.57     54.26 o 
   5  -3  10       10.79        9.86     51.83 o 
 -14  -2  10       49.42      140.87     63.18 o 
 -13  -2  10       29.92       48.87     45.61 o 
 -12  -2  10        2.65        0.34     43.96 o 
 -11  -2  10        7.48      -19.00     33.24 o 
 -10  -2  10      268.08      176.96     54.86 o 
  -9  -2  10      113.53      129.55     45.68 o 
  -8  -2  10      117.16      145.57     32.12 o 
  -7  -2  10       15.21       43.89     26.06 o 
  -6  -2  10       97.99      119.14     38.06 o 
  -5  -2  10      240.48      249.99     38.46 o 
  -4  -2  10      286.54      321.35     61.89 o 
  -3  -2  10      118.97      151.74     53.63 o 
  -2  -2  10      564.95      471.81     78.62 o 
  -1  -2  10       98.52      148.51     59.06 o 
   0  -2  10       95.98       45.16     47.63 o 
   1  -2  10      360.11      378.53     75.10 o 
   2  -2  10      275.50      272.67     68.92 o 
   3  -2  10       87.71       24.77     54.49 o 
   4  -2  10       36.05      102.16     59.25 o 
   5  -2  10      114.15       40.70     52.43 o 
 -14  -1  10      201.14      160.43     64.64 o 
 -13  -1  10      101.81       67.08     52.02 o 
 -12  -1  10       76.62       22.78     45.31 o 
 -11  -1  10      241.59      204.31     59.96 o 
 -10  -1  10      631.91      600.95     80.68 o 
  -9  -1  10      181.14      129.55     44.56 o 
  -8  -1  10      152.68      122.69     45.12 o 
  -7  -1  10       98.04       82.00     33.90 o 
  -6  -1  10      454.63      425.00     43.75 o 
  -5  -1  10      266.32      259.67     38.10 o 
  -4  -1  10       68.72       92.42     30.45 o 
  -3  -1  10      315.51      330.90     66.74 o 
  -2  -1  10       22.90       30.77     43.43 o 
  -1  -1  10        9.82       -4.05     36.20 o 
   0  -1  10       70.83       88.18     53.70 o 
   1  -1  10      123.75      160.13     54.94 o 
   2  -1  10       48.51       53.10     50.55 o 
   3  -1  10       15.63       14.17     52.69 o 
   4  -1  10       66.93      106.88     58.42 o 
   5  -1  10       44.12        1.54     45.08 o 
 -14   0  10        0.22       11.43     42.91 o 
 -13   0  10        7.22       19.11     47.89 o 
 -12   0  10       40.04       20.57     40.77 o 
 -11   0  10       80.68      168.90     57.26 o 
 -10   0  10       19.98      -11.13     34.55 o 
  -9   0  10       43.20       16.68     35.26 o 
  -8   0  10       19.82       31.22     35.49 o 
  -7   0  10      129.32      155.77     35.88 o 
  -6   0  10      193.53      226.00     73.68 o 
  -5   0  10        9.83       18.87     43.86 o 
  -4   0  10       23.23       64.64     44.82 o 
  -3   0  10       54.41       49.13     42.05 o 
  -2   0  10      148.06      127.49     48.46 o 
  -1   0  10       97.36       50.29     45.79 o 
   0   0  10      342.02      273.42     63.59 o 
   1   0  10      154.00      137.76     49.84 o 
   2   0  10       41.03        6.15     46.06 o 
   3   0  10      324.02      184.64     62.58 o 
   4   0  10        1.22       -8.06     40.59 o 
   5   0  10      307.96      174.75     61.08 o 
 -14   1  10      205.16      235.30     65.32 o 
 -13   1  10      116.52       96.61     51.60 o 
 -12   1  10       36.75      -12.97     38.90 o 
 -11   1  10      291.88      371.41     73.38 o 
 -10   1  10      584.04      569.84     79.71 o 
  -9   1  10      194.61      183.85     54.08 o 
  -8   1  10      126.23      206.41     55.24 o 
  -7   1  10       51.79        5.43     35.38 o 
  -6   1  10      492.19      499.47     46.95 o 
  -5   1  10      210.89      238.75     37.70 o 
  -4   1  10       72.74       45.08     43.43 o 
  -3   1  10      294.74      328.69     60.52 o 
  -2   1  10       41.75       68.84     45.42 o 
  -1   1  10        2.95       36.65     47.48 o 
   0   1  10       84.29       86.08     45.91 o 
   1   1  10      140.13      119.32     53.74 o 
   2   1  10       43.25       34.55     41.07 o 
   3   1  10       20.26       12.33     45.34 o 
   4   1  10       71.36       99.80     55.46 o 
   5   1  10       44.43       56.81     53.93 o 
 -14   2  10       46.98       62.55     43.70 o 
 -13   2  10       29.79       64.01     45.72 o 
 -12   2  10        2.66       13.98     40.74 o 
 -11   2  10        7.61        1.09     32.98 o 
 -10   2  10      289.62      256.07     59.85 o 
  -9   2  10      120.68       91.81     42.53 o 
  -8   2  10      123.66      132.10     47.07 o 
  -7   2  10       19.87       26.91     32.45 o 
  -6   2  10      105.22      163.03     32.88 o 
  -5   2  10      248.68      256.82     46.06 o 
  -4   2  10      301.67      386.18     63.52 o 
  -3   2  10       83.69        9.26     41.82 o 
  -2   2  10      525.27      559.35     76.45 o 
  -1   2  10       79.18      131.80     52.95 o 
   0   2  10       78.87      124.27     51.38 o 
   1   2  10      344.62      332.59     73.38 o 
   2   2  10      246.30      296.35     66.29 o 
   3   2  10       89.04       48.31     47.63 o 
   4   2  10       25.79       34.85     49.20 o 
   5   2  10      112.94       28.26     51.49 o 
 -14   3  10       98.47      108.94     49.65 o 
 -13   3  10      134.55      198.77     60.18 o 
 -12   3  10      137.35      144.92     49.54 o 
 -11   3  10      534.70      631.19     88.22 o 
 -10   3  10      285.33      296.58     64.31 o 
  -9   3  10      372.50      335.36     66.11 o 
  -8   3  10      689.25      714.61     88.10 o 
  -7   3  10      764.33      853.23     88.93 o 
  -6   3  10      747.00      891.83     89.64 o 
  -5   3  10      679.22      681.42     60.41 o 
  -4   3  10      181.86      219.42     56.55 o 
  -3   3  10     1221.17     1127.92    104.55 o 
  -2   3  10      561.40      557.03     79.11 o 
  -1   3  10       37.40       50.18     45.27 o 
   0   3  10       61.93       44.52     44.22 o 
   1   3  10       45.36       84.73     51.53 o 
   2   3  10      158.97       94.66     52.88 o 
   3   3  10       69.47      112.80     51.19 o 
   4   3  10       29.96       -0.34     48.23 o 
   5   3  10       10.59      -34.72     23.15 o 
 -13   4  10        1.00       -0.34     35.38 o 
 -12   4  10       60.64       77.50     49.13 o 
 -11   4  10        6.46       48.08     41.26 o 
 -10   4  10       43.79       73.45     47.67 o 
  -9   4  10       42.83       60.45     43.73 o 
  -8   4  10       25.60       -6.07     31.29 o 
  -7   4  10      138.50      159.23     50.97 o 
  -6   4  10      100.40       66.29     36.35 o 
  -5   4  10      366.05      388.14     45.14 o 
  -4   4  10      215.48      170.47     54.30 o 
  -3   4  10      145.49      141.73     46.88 o 
  -2   4  10      347.81      408.51     69.48 o 
  -1   4  10      259.54      263.41     63.52 o 
   0   4  10      185.55       88.63     51.12 o 
   1   4  10      132.12      105.08     55.95 o 
   2   4  10      136.70       71.50     51.04 o 
   3   4  10      160.79       37.62     41.15 o 
   4   4  10       60.40      148.96     61.76 o 
 -13   5  10      127.52      124.90     51.27 o 
 -12   5  10       72.80      116.36     50.55 o 
 -11   5  10       88.65      134.53     48.31 o 
 -10   5  10       74.48       82.86     45.38 o 
  -9   5  10      118.90      113.02     51.64 o 
  -8   5  10      117.45      150.80     48.53 o 
  -7   5  10       83.91      182.62     46.69 o 
  -6   5  10       62.54       81.81     39.01 o 
  -5   5  10       99.53       56.85     39.20 o 
  -4   5  10      127.77      160.47     53.51 o 
  -3   5  10      399.19      400.76     73.60 o 
  -2   5  10      133.21      210.72     59.17 o 
  -1   5  10        3.78      -25.86     37.10 o 
   0   5  10       94.96        6.26     42.65 o 
   1   5  10      135.67      124.87     63.78 o 
   2   5  10       29.99       18.03     48.83 o 
   3   5  10        1.63      -40.66     41.15 o 
   4   5  10        2.21      -28.59     34.48 o 
 -12   6  10        6.27       -2.32     37.59 o 
 -11   6  10       94.64      143.83     53.51 o 
 -10   6  10       17.44      -24.73     36.61 o 
  -9   6  10       27.34       56.92     37.92 o 
  -8   6  10       23.10       35.53     39.35 o 
  -7   6  10       17.60       59.10     34.21 o 
  -6   6  10      243.85      331.69     63.15 o 
  -5   6  10       32.36       54.71     34.18 o 
  -4   6  10       67.90      141.99     49.69 o 
  -3   6  10      164.90      185.35     57.97 o 
  -2   6  10       33.09       21.55     42.68 o 
  -1   6  10      265.89      205.51     62.32 o 
   0   6  10      128.42       15.48     47.14 o 
   1   6  10      137.96       87.43     53.70 o 
   2   6  10      149.77      152.52     53.59 o 
   3   6  10       95.99       63.89     50.03 o 
 -11   7  10       89.89       39.76     43.36 o 
 -10   7  10      158.42      240.48     62.17 o 
  -9   7  10      227.54      106.47     47.67 o 
  -8   7  10      274.90      252.28     59.25 o 
  -7   7  10      185.65      155.86     46.99 o 
  -6   7  10      308.87      309.73     63.44 o 
  -5   7  10      168.83      177.33     50.93 o 
  -3   7  10      121.73       98.70     30.19 o 
  -2   7  10       29.45       56.04     32.72 o 
  -1   7  10      177.57       84.59     59.27 o 
   0   7  10       12.42        2.74     41.78 o 
   1   7  10        9.04      -46.96     39.20 o 
   2   7  10        2.53      -42.91     39.05 o 
  -9   8  10       76.15       45.34     40.29 o 
  -8   8  10       34.68       34.55     39.95 o 
  -7   8  10       17.92      -13.30     31.52 o 
  -6   8  10      118.91      167.81     47.97 o 
  -5   8  10      102.80      175.42     48.01 o 
  -3   8  10       62.40       26.63     54.75 o 
  -2   8  10      100.94       48.78     31.55 o 
  -1   8  10      221.57       78.09     61.76 o 
   0   8  10       18.27       26.68     27.26 o 
  -4   9  10       29.15       25.56     29.64 o 
  -2   9  10       53.05      -12.78     34.93 o 
  -8  -8  11        4.13       26.79     32.30 o 
  -7  -8  11       22.75      119.39     42.68 o 
  -6  -8  11        5.50       37.32     34.10 o 
  -5  -8  11       19.02       71.54     33.39 o 
  -4  -8  11        5.27       70.90     36.91 o 
  -3  -8  11       71.84       30.09     41.75 o 
  -2  -8  11       12.62       57.22     41.07 o 
 -10  -7  11      229.21      200.57     55.01 o 
  -9  -7  11      164.81      203.49     54.60 o 
  -8  -7  11      156.84      236.99     62.66 o 
  -7  -7  11      223.17      164.63     53.48 o 
  -6  -7  11      330.76      381.61     71.58 o 
  -5  -7  11      203.79      309.09     71.01 o 
  -4  -7  11      125.70       87.62     40.77 o 
  -3  -7  11      231.43      151.10     52.20 o 
  -2  -7  11       34.31       63.93     39.46 o 
  -1  -7  11      118.10        5.85     46.39 o 
   0  -7  11       90.71      102.42     56.47 o 
 -10  -6  11       33.72       65.47     36.13 o 
  -9  -6  11        5.47      -41.48     27.66 o 
  -8  -6  11       22.82       58.27     34.85 o 
  -7  -6  11       67.31      127.34     48.16 o 
  -6  -6  11       37.87       23.23     38.04 o 
  -5  -6  11        8.82       34.89     44.78 o 
  -4  -6  11       65.76      103.47     53.21 o 
  -3  -6  11       36.69       40.66     46.32 o 
  -2  -6  11       56.81      128.05     48.34 o 
  -1  -6  11       52.49       29.57     56.62 o 
   0  -6  11       70.91      134.95     61.83 o 
   1  -6  11      121.02      175.01     68.28 o 
 -12  -5  11       41.05       76.90     52.05 o 
 -11  -5  11      161.42      116.55     49.73 o 
  -9  -5  11      234.48      250.82     56.47 o 
  -8  -5  11      124.82      114.75     41.93 o 
  -7  -5  11      186.44      208.59     51.94 o 
  -6  -5  11      268.13      277.50     63.48 o 
  -5  -5  11      229.72      271.77     64.72 o 
  -4  -5  11      244.64      315.09     68.92 o 
  -3  -5  11      167.34      223.58     64.12 o 
  -2  -5  11      379.06      324.83     78.73 o 
  -1  -5  11      121.04      219.38     64.87 o 
   0  -5  11      145.70      220.01     73.75 o 
   1  -5  11      127.04      119.81     58.24 o 
   2  -5  11      163.33      247.22     77.54 o 
 -13  -4  11        5.70       37.77     46.54 o 
 -12  -4  11       54.63       62.28     47.37 o 
 -11  -4  11       69.49       40.44     45.08 o 
 -10  -4  11       88.54       97.21     48.27 o 
  -9  -4  11       15.62       69.78     24.74 o 
  -8  -4  11       27.63       78.11     37.62 o 
  -7  -4  11       19.13       35.27     24.67 o 
  -6  -4  11       47.98       34.53     24.54 o 
  -5  -4  11      167.22      225.21     56.85 o 
  -4  -4  11       70.18       86.72     43.28 o 
  -3  -4  11       62.17      124.08     57.19 o 
  -2  -4  11       60.71       84.69     47.41 o 
  -1  -4  11       85.91       95.56     49.09 o 
   0  -4  11      152.89      242.13     71.09 o 
   1  -4  11      137.86      167.25     67.01 o 
   2  -4  11       17.33      -38.11     41.78 o 
   3  -4  11       18.78      -57.26     44.22 o 
 -13  -3  11      174.72      141.99     60.56 o 
 -12  -3  11       36.52       36.39     46.88 o 
 -11  -3  11      522.77      466.90     74.31 o 
 -10  -3  11      496.04      434.93     70.75 o 
  -9  -3  11      430.48      385.39     68.35 o 
  -8  -3  11      470.70      488.25     59.55 o 
  -7  -3  11      654.88      673.26     65.67 o 
  -6  -3  11      642.53      688.13     56.07 o 
  -5  -3  11      360.03      400.28     44.68 o 
  -4  -3  11      757.38      800.67     60.44 o 
  -3  -3  11      400.69      391.39     45.88 o 
  -2  -3  11       95.95      118.08     52.28 o 
  -1  -3  11      207.58      308.38     69.48 o 
   0  -3  11      219.45      285.41     73.11 o 
   1  -3  11      132.29      219.75     69.97 o 
   2  -3  11       34.96      123.70     60.45 o 
   3  -3  11        7.54        6.37     50.67 o 
 -14  -2  11       68.96       88.25     58.35 o 
 -13  -2  11      112.12      125.92     57.56 o 
 -12  -2  11      160.72      145.48     56.62 o 
 -11  -2  11       88.54       94.92     48.08 o 
 -10  -2  11       58.83       22.90     38.34 o 
  -9  -2  11      101.04       96.61     46.06 o 
  -8  -2  11        3.56      -21.83     21.13 o 
  -7  -2  11      202.86      202.73     38.09 o 
  -6  -2  11       22.97       44.17     25.99 o 
  -5  -2  11      119.73      134.83     36.71 o 
  -4  -2  11       65.41       30.89     24.61 o 
  -3  -2  11      247.38      280.16     66.03 o 
  -2  -2  11      217.43      266.71     68.20 o 
  -1  -2  11      109.72      170.10     62.92 o 
   0  -2  11      119.69       43.51     47.26 o 
   1  -2  11       90.93       -3.49     49.05 o 
   2  -2  11      127.19      127.45     62.02 o 
   3  -2  11       12.46        1.16     41.82 o 
   4  -2  11       79.07       20.35     47.07 o 
 -14  -1  11       69.36       63.52     52.61 o 
 -13  -1  11      134.13      124.57     62.40 o 
 -12  -1  11      279.55      343.19     73.90 o 
 -11  -1  11       26.60       39.35     43.88 o 
 -10  -1  11      602.68      602.56     81.73 o 
  -9  -1  11      249.01      278.70     63.37 o 
  -8  -1  11      193.20      217.05     54.98 o 
  -7  -1  11      135.08      166.32     35.30 o 
  -6  -1  11       82.40       42.68     27.80 o 
  -5  -1  11      299.64      373.93     45.67 o 
  -4  -1  11      294.05      371.22     45.33 o 
  -3  -1  11      322.41      369.58     73.08 o 
  -2  -1  11       88.95       88.93     47.56 o 
  -1  -1  11      213.92      239.28     64.42 o 
   0  -1  11      140.28      200.45     60.86 o 
   1  -1  11      174.62      167.89     59.92 o 
   2  -1  11      133.91      123.89     57.15 o 
   3  -1  11      105.99       40.25     55.05 o 
   4  -1  11       61.18      -16.56     49.77 o 
 -14   0  11       28.73       45.64     52.95 o 
 -13   0  11      122.58      137.83     60.97 o 
 -12   0  11      203.94      210.27     63.93 o 
 -11   0  11        0.35       32.79     39.76 o 
 -10   0  11        3.64       59.29     42.31 o 
  -9   0  11        0.39      -40.87     27.24 o 
  -8   0  11       13.92       12.37     37.81 o 
  -7   0  11       75.25       49.40     27.90 o 
  -6   0  11        0.25       11.71     24.02 o 
  -5   0  11        1.05      -21.51     24.83 o 
  -4   0  11       11.04      -41.30     35.98 o 
  -3   0  11      113.78      116.51     52.24 o 
  -2   0  11        3.32      -24.40     40.02 o 
  -1   0  11      101.23       98.67     49.99 o 
   0   0  11       63.57       64.04     44.30 o 
   1   0  11      147.29      134.24     52.76 o 
   2   0  11       72.34      105.87     56.74 o 
   3   0  11        1.29      -56.92     41.11 o 
   4   0  11      294.99      191.01     68.73 o 
 -14   1  11       64.07       82.22     48.12 o 
 -13   1  11      116.97      213.16     66.07 o 
 -12   1  11      301.86      271.47     71.20 o 
 -11   1  11       57.01       51.98     48.38 o 
 -10   1  11      534.22      575.16     88.33 o 
  -9   1  11      196.09      155.11     50.48 o 
  -8   1  11      188.69      196.18     57.97 o 
  -7   1  11      103.53       90.65     43.43 o 
  -6   1  11       37.91       57.44     28.65 o 
  -5   1  11      275.85      339.15     62.26 o 
  -4   1  11      249.46      286.87     63.74 o 
  -3   1  11      281.64      345.67     66.97 o 
  -2   1  11      132.71      101.03     48.16 o 
  -1   1  11      222.25      206.00     59.14 o 
   0   1  11      125.29      136.56     56.14 o 
   1   1  11      167.99      188.95     60.15 o 
   2   1  11      141.83      112.16     56.59 o 
   3   1  11      124.65       84.28     51.68 o 
   4   1  11       51.35       47.03     54.49 o 
 -14   2  11       64.24       56.62     39.76 o 
 -13   2  11      107.40       98.52     47.26 o 
 -12   2  11      144.36       54.64     47.26 o 
 -11   2  11       82.99      109.73     49.92 o 
 -10   2  11       54.94       92.34     44.48 o 
  -9   2  11       99.83       86.57     45.53 o 
  -8   2  11        3.19       70.83     42.68 o 
  -7   2  11      207.88      208.74     55.39 o 
  -6   2  11       21.99       34.64     33.54 o 
  -5   2  11      122.01      117.47     32.71 o 
  -4   2  11       50.45       73.90     45.53 o 
  -3   2  11      223.09      141.13     58.91 o 
  -2   2  11      206.03      185.88     58.69 o 
  -1   2  11      124.41      112.54     51.04 o 
   0   2  11      103.87       99.20     52.28 o 
   1   2  11       73.96      151.77     59.70 o 
   2   2  11      123.12      156.72     57.11 o 
   3   2  11        8.75       22.11     45.27 o 
   4   2  11       93.83       33.50     47.29 o 
 -13   3  11      177.66      252.96     61.01 o 
 -12   3  11       46.11       85.37     46.77 o 
 -11   3  11      527.16      571.53     86.53 o 
 -10   3  11      492.33      533.57     84.81 o 
  -9   3  11      425.50      534.28     82.56 o 
  -8   3  11      424.16      362.46     70.38 o 
  -7   3  11      641.43      633.44     83.68 o 
  -6   3  11      630.63      685.68     83.34 o 
  -5   3  11      332.32      389.92     90.16 o 
  -4   3  11      688.99      686.84     83.68 o 
  -3   3  11      372.81      411.17     73.26 o 
  -2   3  11      120.75      185.13     59.81 o 
  -1   3  11      163.28      149.52     57.64 o 
   0   3  11      204.19      140.31     63.22 o 
   1   3  11      124.37      118.72     55.50 o 
   2   3  11       25.01      -42.95     36.95 o 
   3   3  11       14.53       33.35     43.55 o 
 -13   4  11        5.88        2.89     39.39 o 
 -12   4  11       59.31      179.50     57.37 o 
 -11   4  11       69.89      132.51     54.53 o 
 -10   4  11       83.68       57.90     42.80 o 
  -9   4  11       16.12       26.31     40.66 o 
  -8   4  11       28.23       38.22     39.69 o 
  -7   4  11       20.97       84.43     41.93 o 
  -6   4  11       56.10       85.33     40.14 o 
  -5   4  11      188.81      171.89     35.04 o 
  -4   4  11       74.40      121.76     48.31 o 
  -3   4  11       78.57      140.79     54.30 o 
  -2   4  11       60.10      101.93     52.61 o 
  -1   4  11      104.07       43.85     50.22 o 
   0   4  11      186.16      218.10     68.05 o 
   1   4  11      136.78       51.08     46.24 o 
   2   4  11       17.11      -31.93     36.80 o 
   3   4  11       13.26       67.15     47.37 o 
 -12   5  11       45.53       17.24     40.51 o 
 -11   5  11      160.68      181.27     61.12 o 
 -10   5  11       44.27      105.49     47.59 o 
  -9   5  11      229.42      226.01     63.07 o 
  -8   5  11      130.52      251.08     61.23 o 
  -7   5  11      179.07      244.11     56.70 o 
  -6   5  11      248.23      304.75     63.71 o 
  -5   5  11      220.74      232.98     56.02 o 
  -4   5  11      242.62      266.45     61.20 o 
  -3   5  11      169.69       93.13     52.13 o 
  -2   5  11      357.08      278.89     66.63 o 
  -1   5  11      116.18       41.33     49.95 o 
   0   5  11      140.82       39.95     47.07 o 
   1   5  11      122.70      -28.89     38.94 o 
   2   5  11      165.13       28.22     43.66 o 
 -11   6  11       33.37      103.39     43.43 o 
 -10   6  11       35.02        4.16     36.01 o 
  -9   6  11        5.03       33.58     40.89 o 
  -8   6  11       22.28      -41.86     31.55 o 
  -7   6  11       62.94       84.36     41.45 o 
  -6   6  11       44.14       87.77     41.07 o 
  -5   6  11        7.07      -15.78     27.47 o 
  -4   6  11       63.12       28.26     44.67 o 
  -3   6  11       25.98       89.04     52.20 o 
  -2   6  11       50.19        1.27     44.37 o 
  -1   6  11       60.64        1.95     47.07 o 
   0   6  11       65.04       35.68     51.64 o 
   1   6  11      118.67        2.70     43.73 o 
 -10   7  11      249.16      260.08     61.23 o 
  -9   7  11      175.68      222.19     63.52 o 
  -8   7  11      165.12      159.46     54.90 o 
  -7   7  11      209.55      216.08     59.40 o 
  -6   7  11      350.89      521.01     78.73 o 
  -5   7  11      249.48      199.59     54.45 o 
  -3   7  11      234.75       94.25     49.24 o 
  -2   7  11       42.83       76.64     53.21 o 
  -1   7  11      126.32       40.62     50.37 o 
   0   7  11       93.99       -2.62     45.98 o 
  -8   8  11        3.78      -23.05     34.21 o 
  -7   8  11       25.36       50.22     36.28 o 
  -6   8  11        4.65        7.46     34.55 o 
  -5   8  11       23.68       22.26     30.84 o 
  -3   8  11       75.39       -6.37     44.00 o 
  -2   8  11       16.02       44.93     46.73 o 
  -9  -7  12       64.34      142.52     45.87 o 
  -8  -7  12       77.26       92.94     43.36 o 
  -7  -7  12      213.63      111.45     46.39 o 
  -6  -7  12      148.74      228.56     58.31 o 
  -5  -7  12       68.38       97.70     42.42 o 
  -4  -7  12       39.29       -4.27     29.83 o 
  -3  -7  12      185.49      204.65     55.31 o 
  -2  -7  12       78.32       92.41     45.64 o 
  -9  -6  12        6.47       18.89     35.75 o 
  -8  -6  12       13.65       72.25     44.45 o 
  -7  -6  12       15.76       30.20     38.37 o 
  -6  -6  12       16.90       33.95     35.53 o 
  -5  -6  12       42.24       78.96     44.71 o 
  -4  -6  12       30.87       12.82     39.12 o 
  -3  -6  12       24.03      100.47     38.71 o 
  -2  -6  12       73.21      132.66     53.55 o 
  -1  -6  12        0.63       40.44     55.24 o 
  -9  -5  12       67.31       82.97     38.97 o 
  -8  -5  12       23.05       12.14     32.42 o 
  -7  -5  12      178.66      192.40     53.14 o 
  -6  -5  12      376.88      419.19     78.51 o 
  -5  -5  12       31.55       86.23     50.40 o 
  -4  -5  12      139.85      168.71     59.25 o 
  -3  -5  12      166.90      228.03     63.86 o 
  -2  -5  12      311.93      332.21     75.81 o 
  -1  -5  12      177.92      155.48     58.35 o 
   0  -5  12      113.57      144.20     72.14 o 
 -12  -4  12       51.52       54.71     50.07 o 
 -11  -4  12      200.52      169.65     59.81 o 
 -10  -4  12       18.14       28.97     39.39 o 
  -9  -4  12       71.79       97.96     30.09 o 
  -8  -4  12       34.68       86.96     63.28 o 
  -7  -4  12       17.94       34.58     25.31 o 
  -6  -4  12      264.10      279.26     66.14 o 
  -5  -4  12       22.86       57.41     47.56 o 
  -4  -4  12       51.30       80.80     48.42 o 
  -3  -4  12      119.37      131.80     59.36 o 
  -2  -4  12       14.33      -16.26     34.33 o 
  -1  -4  12        8.40       80.05     48.16 o 
   0  -4  12        3.22      -47.82     39.24 o 
   1  -4  12       17.70       26.12     51.64 o 
 -13  -3  12      165.37      118.42     57.64 o 
 -12  -3  12       63.13       55.20     49.65 o 
 -11  -3  12      353.95      224.02     64.68 o 
 -10  -3  12      312.90      266.45     60.22 o 
  -9  -3  12      327.30      329.48     64.72 o 
  -8  -3  12      306.14      420.04     48.36 o 
  -7  -3  12      220.59      278.44     48.29 o 
  -6  -3  12      489.70      557.66     60.50 o 
  -5  -3  12      291.88      281.84     42.80 o 
  -4  -3  12      437.96      421.70     49.38 o 
  -3  -3  12      118.15      174.20     41.62 o 
  -2  -3  12      214.73      321.68     74.39 o 
  -1  -3  12      139.65      234.18     63.37 o 
   0  -3  12       66.01      116.85     54.30 o 
   1  -3  12      104.58      104.48     62.06 o 
   2  -3  12       11.91       -9.67     39.99 o 
 -13  -2  12       81.02      133.97     58.72 o 
 -12  -2  12       55.02       17.28     42.23 o 
 -11  -2  12      154.89      140.94     57.41 o 
 -10  -2  12      105.01      106.84     48.08 o 
  -9  -2  12       43.32       38.67     40.25 o 
  -8  -2  12       35.18       48.60     26.60 o 
  -7  -2  12        8.02      -13.26     23.90 o 
  -6  -2  12        9.94       -4.00     22.44 o 
  -5  -2  12       82.40       81.09     30.18 o 
  -4  -2  12        8.45       27.65     24.48 o 
  -3  -2  12       38.46       -0.71     41.45 o 
  -2  -2  12       72.42       11.02     41.07 o 
  -1  -2  12       29.33       45.34     47.14 o 
   0  -2  12        5.18       26.08     43.81 o 
   1  -2  12       21.93       -6.60     48.19 o 
   2  -2  12        2.03      104.41     62.36 o 
 -13  -1  12       72.03       73.41     52.28 o 
 -12  -1  12      168.75      207.84     66.26 o 
 -11  -1  12       31.60        4.53     44.67 o 
 -10  -1  12      210.62      206.34     58.80 o 
  -9  -1  12      218.11      191.08     57.07 o 
  -8  -1  12      268.98      228.15     57.30 o 
  -7  -1  12      188.06      251.24     41.69 o 
  -6  -1  12      237.02      232.99     40.36 o 
  -5  -1  12      208.08      242.37     41.35 o 
  -4  -1  12      544.02      652.47     58.48 o 
  -3  -1  12      609.74      659.07     94.40 o 
  -2  -1  12       10.16      -22.60     41.71 o 
  -1  -1  12      153.04      216.57     62.43 o 
   0  -1  12      230.45      194.72     58.84 o 
   1  -1  12      115.67       83.98     53.40 o 
   2  -1  12       80.53      101.22     57.64 o 
 -13   0  12       57.81       19.15     49.88 o 
 -12   0  12       28.19        8.84     45.31 o 
 -11   0  12      234.03      191.38     59.59 o 
 -10   0  12        4.13       -1.39     36.20 o 
  -9   0  12       86.68       99.35     52.58 o 
  -8   0  12       47.16       22.82     40.21 o 
  -7   0  12       88.62       74.62     37.57 o 
  -6   0  12       89.80       72.55     54.73 o 
  -5   0  12       12.78        6.06     24.82 o 
  -4   0  12       36.79       48.79     41.67 o 
  -3   0  12       44.73       10.16     42.38 o 
  -2   0  12       28.85       23.87     44.75 o 
  -1   0  12        1.76        2.44     38.90 o 
   0   0  12       23.91      -19.49     42.12 o 
   1   0  12       29.68       62.62     45.61 o 
   2   0  12      172.92      106.88     57.19 o 
 -13   1  12       67.75       50.85     51.49 o 
 -12   1  12      129.94       95.19     55.31 o 
 -11   1  12       57.44       75.70     50.25 o 
 -10   1  12      222.15      254.19     66.74 o 
  -9   1  12      179.00      191.05     57.00 o 
  -8   1  12      216.24      246.06     64.38 o 
  -7   1  12      189.72      141.02     49.24 o 
  -6   1  12      266.43      279.57     42.59 o 
  -5   1  12      196.99      184.90     37.41 o 
  -4   1  12      520.58      674.36     88.33 o 
  -3   1  12      633.29      686.05     91.03 o 
  -2   1  12        7.48       -7.79     38.94 o 
  -1   1  12      150.25       72.21     49.47 o 
   0   1  12      249.26      221.96     65.39 o 
   1   1  12      112.44      107.89     53.78 o 
   2   1  12       80.19       71.35     45.31 o 
 -13   2  12       65.10       31.44     39.95 o 
 -12   2  12       59.22      -34.70     33.28 o 
 -11   2  12      143.18      198.84     61.61 o 
 -10   2  12      116.29       85.59     53.55 o 
  -9   2  12       46.22       -3.19     38.75 o 
  -8   2  12       38.08       36.09     40.14 o 
  -7   2  12       11.76       -8.69     37.85 o 
  -6   2  12       12.53        3.49     37.08 o 
  -5   2  12       85.54       97.36     31.28 o 
  -4   2  12        8.51       23.83     39.95 o 
  -3   2  12       35.50      -29.57     36.61 o 
  -2   2  12       71.96       52.39     49.65 o 
  -1   2  12       28.95       32.04     47.29 o 
   0   2  12        3.83       43.85     48.98 o 
   1   2  12       20.16        1.50     34.63 o 
   2   2  12        5.31      -25.82     32.53 o 
 -13   3  12      151.32       79.67     44.18 o 
 -12   3  12       76.77      105.53     47.07 o 
 -11   3  12      360.77      336.04     76.34 o 
 -10   3  12      289.28      228.86     62.17 o 
  -9   3  12      335.41      328.47     72.85 o 
  -8   3  12      295.39      367.82     70.98 o 
  -7   3  12      233.44      258.76     61.53 o 
  -6   3  12      470.56      373.81     68.35 o 
  -5   3  12      321.24      340.27     46.82 o 
  -4   3  12      437.27      458.06     77.50 o 
  -3   3  12       79.26       14.05     43.25 o 
  -2   3  12      239.08      252.36     65.13 o 
  -1   3  12      117.17       61.42     50.10 o 
   0   3  12       49.83       10.87     49.47 o 
   1   3  12       92.44       61.27     47.71 o 
   2   3  12        6.44       13.19     36.73 o 
 -12   4  12       53.47       34.78     44.67 o 
 -11   4  12      184.11      185.80     57.49 o 
 -10   4  12       24.65        6.26     34.96 o 
  -9   4  12       62.77       68.35     46.06 o 
  -8   4  12       32.18      -44.41     29.61 o 
  -7   4  12       16.55       60.63     42.91 o 
  -6   4  12      252.08      347.05     66.03 o 
  -5   4  12       24.27       32.60     38.07 o 
  -4   4  12       51.69      -36.99     37.89 o 
  -3   4  12      123.72      110.93     54.75 o 
  -2   4  12       15.70      -33.91     43.02 o 
  -1   4  12       11.66      -36.61     45.31 o 
   0   4  12        5.10      -61.50     41.00 o 
   1   4  12       24.77      -16.75     44.89 o 
 -11   5  12      140.01      202.06     58.87 o 
 -10   5  12      115.48      161.14     56.40 o 
  -9   5  12       60.18       62.43     44.93 o 
  -8   5  12        9.82       40.92     36.95 o 
  -7   5  12      184.58      177.97     55.50 o 
  -6   5  12      380.04      444.53     75.92 o 
  -4   5  12      143.75      154.10     59.29 o 
  -3   5  12      150.05      304.86     70.86 o 
  -2   5  12      311.64      268.73     68.99 o 
  -1   5  12      172.38      109.73     58.99 o 
   0   5  12      114.12      163.73     58.46 o 
 -10   6  12       21.77       30.32     42.91 o 
  -9   6  12        8.50       -5.17     36.95 o 
  -8   6  12       10.97       11.54     37.92 o 
  -7   6  12       18.34       53.33     42.01 o 
  -6   6  12       14.36       23.23     32.23 o 
  -5   6  12       44.02      101.63     40.29 o 
  -4   6  12       30.83       23.27     43.28 o 
  -3   6  12       23.24       16.64     46.09 o 
  -2   6  12       67.55      -56.10     40.89 o 
  -1   6  12        0.86      -13.72     36.84 o 
  -8   7  12       67.39      120.93     47.59 o 
  -7   7  12      203.07      236.39     54.56 o 
  -6   7  12      156.34      220.84     56.14 o 
  -5   7  12       67.94       91.70     35.34 o 
  -3   7  12      166.91      132.47     56.70 o 
  -2   7  12       84.48       17.61     48.46 o 
  -9  -6  13       34.32        3.19     38.82 o 
  -8  -6  13        5.03      -42.80     32.30 o 
  -7  -6  13       24.72      -30.28     30.24 o 
  -6  -6  13       32.46       62.25     43.73 o 
  -5  -6  13       46.95       93.27     44.67 o 
  -4  -6  13      112.47      199.59     58.31 o 
  -3  -6  13       12.75       90.13     31.44 o 
  -9  -5  13       39.46       56.70     40.85 o 
  -8  -5  13       26.30       81.85     46.77 o 
  -7  -5  13      119.96      142.78     56.51 o 
  -6  -5  13       15.75       82.26     48.64 o 
  -5  -5  13       76.06      129.21     54.04 o 
  -4  -5  13      320.37      462.18     82.29 o 
  -3  -5  13       89.08      165.56     53.55 o 
  -2  -5  13      122.54      174.33     54.34 o 
 -11  -4  13       57.57       20.27     44.75 o 
 -10  -4  13       20.86       33.80     47.22 o 
  -9  -4  13       82.06      115.68     49.35 o 
  -8  -4  13      124.74      155.22     51.45 o 
  -7  -4  13        0.59        3.04     37.21 o 
  -6  -4  13       71.69       83.57     50.25 o 
  -5  -4  13       66.39      185.58     61.12 o 
  -4  -4  13       99.25       14.73     42.95 o 
  -3  -4  13       15.89       15.78     43.43 o 
  -2  -4  13       11.92       -0.94     32.12 o 
  -1  -4  13        0.44       -1.39     40.25 o 
 -12  -3  13       30.34      -31.85     38.79 o 
 -11  -3  13      165.47      142.67     53.59 o 
 -10  -3  13      150.03       95.94     54.26 o 
  -9  -3  13       51.76       66.74     46.24 o 
  -8  -3  13      110.66      114.31     42.16 o 
  -7  -3  13      110.39      180.90     47.84 o 
  -6  -3  13      170.23      171.67     49.07 o 
  -5  -3  13      121.06      125.36     41.75 o 
  -4  -3  13      131.36      124.11     36.47 o 
  -3  -3  13       82.94       40.44     50.78 o 
  -2  -3  13        7.71      -13.19     38.71 o 
  -1  -3  13       63.55        8.36     35.26 o 
   0  -3  13       53.40       57.00     44.89 o 
 -12  -2  13      245.56      209.52     67.72 o 
 -11  -2  13      138.86      191.68     61.31 o 
 -10  -2  13      125.88      136.45     54.75 o 
  -9  -2  13       78.24       77.50     46.02 o 
  -8  -2  13       79.55       84.36     48.34 o 
  -7  -2  13       89.40      103.81     67.87 o 
  -6  -2  13       25.86       10.95     24.88 o 
  -5  -2  13       25.51       17.00     26.63 o 
  -4  -2  13       23.23       27.58     26.15 o 
  -3  -2  13       73.69       32.64     42.57 o 
  -2  -2  13        3.11       68.17     46.99 o 
  -1  -2  13       14.58       -7.94     33.17 o 
   0  -2  13        1.93      107.10     46.32 o 
 -12  -1  13      163.82      218.14     65.09 o 
 -11  -1  13       50.90       61.38     50.59 o 
 -10  -1  13       48.37       61.23     49.80 o 
  -9  -1  13      143.20      140.42     53.59 o 
  -8  -1  13      202.33      163.50     53.10 o 
  -7  -1  13      353.50      410.14     51.02 o 
  -6  -1  13      163.59      242.00     42.21 o 
  -5  -1  13      104.64      131.96     35.71 o 
  -4  -1  13      357.19      371.46     49.97 o 
  -3  -1  13      244.91      261.91     70.98 o 
  -2  -1  13       22.10       19.71     42.01 o 
  -1  -1  13      171.67      114.71     54.83 o 
   0  -1  13      130.85      103.51     45.91 o 
   1  -1  13      123.49      121.12     45.94 o 
 -13   0  13       18.79       43.06     44.11 o 
 -12   0  13      207.89      255.88     70.72 o 
 -11   0  13      312.29      225.90     67.27 o 
 -10   0  13       39.09        7.35     37.89 o 
  -9   0  13      142.53      199.63     63.63 o 
  -8   0  13       66.50       36.20     43.40 o 
  -7   0  13      131.71      170.17     53.18 o 
  -6   0  13       24.99       17.70     45.96 o 
  -5   0  13       81.10      100.09     30.54 o 
  -4   0  13      124.16      168.82     58.50 o 
  -3   0  13       44.27       42.42     43.13 o 
  -2   0  13        3.40       63.07     48.46 o 
  -1   0  13       12.63        7.27     40.10 o 
   0   0  13        2.27      -43.85     29.23 o 
   1   0  13        8.85        9.93     33.88 o 
 -12   1  13      151.27      162.30     62.25 o 
 -11   1  13       54.15       42.61     47.67 o 
 -10   1  13       49.43       55.88     47.48 o 
  -9   1  13      141.57      167.66     58.05 o 
  -8   1  13      195.39      249.13     66.44 o 
  -7   1  13      343.81      394.54     75.66 o 
  -6   1  13      166.76      246.45     43.61 o 
  -5   1  13      119.71      171.67     39.00 o 
  -4   1  13      357.33      354.32     76.00 o 
  -3   1  13      228.40      253.67     68.73 o 
  -2   1  13       35.77        8.66     50.78 o 
  -1   1  13      174.94      235.08     69.89 o 
   0   1  13      134.36       55.28     45.53 o 
   1   1  13      127.11      141.17     48.83 o 
 -12   2  13      278.25      314.53     71.91 o 
 -11   2  13      135.84      222.34     66.78 o 
 -10   2  13      142.47      160.50     59.92 o 
  -9   2  13       83.33       58.31     50.07 o 
  -8   2  13      103.07      202.59     60.11 o 
  -7   2  13      104.23      150.12     55.76 o 
  -6   2  13       20.10       39.91     42.31 o 
  -5   2  13       34.36       46.76     28.28 o 
  -4   2  13       19.12       -5.51     41.07 o 
  -3   2  13       83.12       -6.41     41.52 o 
  -2   2  13        2.10      -29.64     43.96 o 
  -1   2  13       14.65      -44.89     42.80 o 
   0   2  13        1.92       16.00     46.39 o 
 -12   3  13       23.41      122.73     44.89 o 
 -11   3  13      185.62      195.39     57.82 o 
 -10   3  13      161.65      236.39     61.35 o 
  -9   3  13       50.27       26.31     36.09 o 
  -8   3  13      104.35      139.07     47.86 o 
  -7   3  13      128.26       74.87     47.59 o 
  -6   3  13      206.92      148.18     52.58 o 
  -5   3  13      134.12      115.24     49.09 o 
  -4   3  13      102.57       95.41     52.31 o 
  -3   3  13       71.08       13.34     46.58 o 
  -2   3  13       18.09       86.23     55.16 o 
  -1   3  13       71.74       83.83     48.64 o 
   0   3  13       44.76       26.87     46.84 o 
 -11   4  13       53.52       35.86     37.92 o 
 -10   4  13       33.34       50.07     43.02 o 
  -9   4  13       70.42      158.26     49.13 o 
  -8   4  13      118.66      101.07     46.24 o 
  -7   4  13        4.00       26.46     31.78 o 
  -6   4  13       72.32       56.14     36.35 o 
  -4   4  13       92.03       69.33     50.22 o 
  -3   4  13       18.41       14.69     49.09 o 
  -2   4  13       10.12      -10.01     46.66 o 
  -1   4  13        0.43       -8.06     46.54 o 
 -10   5  13       31.06       22.93     37.44 o 
  -9   5  13       27.62       84.73     46.66 o 
  -8   5  13       17.67       80.16     38.64 o 
  -7   5  13      122.39      161.93     48.27 o 
  -6   5  13       30.78       57.07     30.62 o 
  -4   5  13      275.75      137.65     61.42 o 
  -3   5  13      106.31       39.39     50.52 o 
  -2   5  13      125.33       96.91     61.91 o 
  -8   6  13       11.79        6.41     32.53 o 
  -7   6  13       19.46       43.96     34.40 o 
  -6   6  13       44.24       51.30     35.86 o 
  -5   6  13       49.03       49.17     28.67 o 
  -3   6  13       13.68       14.32     53.14 o 
  -6  -5  14       36.03       52.84     36.80 o 
  -5  -5  14      158.49      100.02     48.60 o 
  -8  -4  14       58.35       93.72     45.34 o 
  -7  -4  14      126.54      164.78     52.80 o 
  -6  -4  14       14.71      -11.92     41.82 o 
  -5  -4  14       71.46       47.14     43.92 o 
  -4  -4  14       14.76       29.57     36.61 o 
  -3  -4  14        7.23       11.17     28.37 o 
 -10  -3  14       12.39        2.36     39.46 o 
  -9  -3  14       24.03       61.80     43.40 o 
  -8  -3  14       41.74       42.14     30.82 o 
  -7  -3  14        6.96      -21.86     26.91 o 
  -6  -3  14       24.74       33.01     29.14 o 
  -5  -3  14       41.53       30.73     45.98 o 
  -4  -3  14       56.15       92.23     50.52 o 
  -3  -3  14       17.84       25.67     43.51 o 
  -2  -3  14       23.02       29.16     30.35 o 
 -11  -2  14      115.30       66.63     49.24 o 
 -10  -2  14       57.56       46.36     47.18 o 
  -9  -2  14      124.36      104.97     50.89 o 
  -8  -2  14       52.04       81.58     45.68 o 
  -7  -2  14        9.42       49.85     28.82 o 
  -6  -2  14       45.65       31.90     28.75 o 
  -5  -2  14       58.33       49.54     30.54 o 
  -4  -2  14        9.78       19.90     28.75 o 
  -3  -2  14      102.67       61.35     39.80 o 
  -2  -2  14       17.21       64.91     43.40 o 
 -11  -1  14       35.05       71.24     46.21 o 
 -10  -1  14        0.82        3.19     44.82 o 
  -9  -1  14       49.11       42.87     44.82 o 
  -8  -1  14      170.57      193.82     56.06 o 
  -7  -1  14       16.94       19.62     27.19 o 
  -6  -1  14       72.35       26.03     29.35 o 
  -5  -1  14       38.28       32.96     29.02 o 
  -4  -1  14      131.12      196.30     56.64 o 
  -3  -1  14       49.61       33.05     50.67 o 
  -2  -1  14      145.88      169.12     63.93 o 
  -1  -1  14       80.85      108.98     43.81 o 
 -11   0  14      220.47      217.88     70.75 o 
 -10   0  14       96.49       32.45     45.38 o 
  -9   0  14      100.99       78.06     54.00 o 
  -8   0  14       19.30       27.28     40.92 o 
  -7   0  14       50.48       87.62     45.08 o 
  -6   0  14      146.35      159.18     53.08 o 
  -5   0  14       79.39       78.23     32.73 o 
  -4   0  14      135.25      166.73     61.57 o 
  -3   0  14        7.61       30.02     52.91 o 
  -2   0  14       46.58       97.92     49.47 o 
  -1   0  14       17.52       36.88     37.10 o 
 -11   1  14       35.66      123.29     60.15 o 
 -10   1  14        0.21      -27.81     40.36 o 
  -9   1  14       42.66       72.18     52.99 o 
  -8   1  14      174.08      215.93     63.48 o 
  -7   1  14       11.92       72.85     48.23 o 
  -6   1  14       69.98       39.28     30.03 o 
  -5   1  14       33.18       14.59     50.89 o 
  -4   1  14      138.19       99.61     55.39 o 
  -3   1  14       47.51      -24.21     40.62 o 
  -2   1  14      155.34      159.64     60.90 o 
  -1   1  14       90.30       64.49     44.89 o 
 -11   2  14      113.93      148.85     59.21 o 
 -10   2  14       62.21       62.85     53.81 o 
  -9   2  14      123.30       80.91     52.46 o 
  -8   2  14       72.91       10.64     43.58 o 
  -7   2  14       12.99       23.98     44.93 o 
  -6   2  14       55.23       86.60     52.69 o 
  -5   2  14       58.50      114.31     36.28 o 
  -4   2  14       10.20      -51.60     45.01 o 
  -3   2  14      124.99       67.04     50.74 o 
  -2   2  14       20.94      -48.49     38.56 o 
 -10   3  14       15.87       52.13     41.15 o 
  -9   3  14       24.23       95.56     48.01 o 
  -8   3  14       44.58       58.16     47.71 o 
  -7   3  14        8.28       27.21     44.67 o 
  -6   3  14       31.60        7.38     35.23 o 
  -5   3  14       35.96       21.73     28.29 o 
  -4   3  14       53.82       42.12     47.59 o 
  -3   3  14       14.06       32.57     52.31 o 
  -2   3  14       32.38       63.11     55.80 o 
  -9   4  14       24.75       52.65     35.56 o 
  -8   4  14       57.84       61.95     38.79 o 
  -7   4  14      119.84       90.99     43.17 o 
  -6   4  14        9.31       20.87     29.42 o 
  -5   4  14       70.54       60.26     30.84 o 
  -4   4  14       24.49        8.02     46.62 o 
  -3   4  14        6.37       54.83     49.80 o 
  -8  -2  15       66.14       21.74     44.11 o 
  -7  -2  15       32.26       60.49     45.04 o 
  -6  -2  15       27.44       46.93     34.05 o 
  -5  -2  15      125.67       90.84     47.86 o 
  -9  -1  15       15.12      -30.17     36.16 o 
  -8  -1  15        5.85        5.36     37.21 o 
  -7  -1  15       16.33        8.92     36.76 o 
  -6  -1  15        1.40       -6.04     38.94 o 
  -5  -1  15       20.41       16.54     27.06 o 
  -4  -1  15       21.48       24.81     39.54 o 
  -9   0  15       76.58       52.84     48.68 o 
  -8   0  15       36.44       -1.84     39.35 o 
  -7   0  15       70.24       49.65     46.96 o 
  -6   0  15      123.26      131.80     37.69 o 
  -5   0  15      133.97      141.59     38.00 o 
  -4   0  15      274.51      305.27     68.80 o 
  -9   1  15       14.59      -35.45     40.02 o 
  -8   1  15        4.80      -19.71     39.20 o 
  -7   1  15       13.38       98.45     51.42 o 
  -6   1  15        1.09      -18.85     40.25 o 
  -5   1  15       23.41       45.90     43.60 o 
  -4   1  15       18.27      -50.93     33.95 o 
  -8   2  15       74.64      106.32     47.67 o 
  -7   2  15       35.51       56.25     45.79 o 
  -6   2  15       43.84      110.78     49.47 o 
  -5   2  15      129.37       62.06     55.76 o 
                                                 
